# Supplementary material for: Impact of network structure on collective learning: An experimental study in a data science competition
Source: PLoS One. 2020 Sep 4;15(9):e0237978. doi: 10.1371/journal.pone.0237978 (PMC7473554; doi:10.1371/journal.pone.0237978)
Supplement: S1 Dataset — Compressed (.zip) archive containing the data set in .csv format and a README.txt file explaining the columns. (ZIP) [file pone.0237978.s012.zip]

Archive with 2 entries (2 files):
- README.txt
- S1_Dataset.csv
