# Supplementary material for: Impact of network structure on collective learning: An experimental study in a data science competition
Source: PLoS One. 2020 Sep 4;15(9):e0237978. doi: 10.1371/journal.pone.0237978 (PMC7473554; doi:10.1371/journal.pone.0237978)
Supplement: S1 Dataset — Compressed (.zip) archive containing the data set in .csv format and a README.txt file explaining the columns. (ZIP) [file pone.0237978.s012.zip › S1_Dataset.csv]

trial	round	condition	node_id	bic	bitstring	action	best_possible_bic
1	0	Efficient	589	1106.4336	11101101111	I	1078.29868803356
1	0	Efficient	593	1108.073	01000101011	I	1078.29868803356
1	0	Efficient	625	1115.097	10111011001	I	1078.29868803356
1	0	Efficient	627	1160.7444	00101010100	I	1078.29868803356
1	0	Efficient	628	1092.1152	11111010111	I	1078.29868803356
1	0	Efficient	630	1091.8222	01001111110	I	1078.29868803356
1	0	Efficient	636	1109.1895	00101101010	I	1078.29868803356
1	0	Efficient	657	1098.0328	00110001010	I	1078.29868803356
1	0	Efficient	660	1110.7263	01101010001	I	1078.29868803356
1	0	Efficient	661	1125.964	11011010010	I	1078.29868803356
1	0	Inefficient	547	1106.4336	11101101111	I	1078.29868803356
1	0	Inefficient	549	1108.073	01000101011	I	1078.29868803356
1	0	Inefficient	550	1115.097	10111011001	I	1078.29868803356
1	0	Inefficient	552	1160.7444	00101010100	I	1078.29868803356
1	0	Inefficient	553	1092.1152	11111010111	I	1078.29868803356
1	0	Inefficient	554	1091.8222	01001111110	I	1078.29868803356
1	0	Inefficient	555	1109.1895	00101101010	I	1078.29868803356
1	0	Inefficient	556	1098.0328	00110001010	I	1078.29868803356
1	0	Inefficient	557	1110.7263	01101010001	I	1078.29868803356
1	0	Inefficient	558	1125.964	11011010010	I	1078.29868803356
1	1	Efficient	589	1106.4336	11101101111	F	1078.29868803356
1	1	Efficient	593	1108.073	01000101011	R01000101001	1078.29868803356
1	1	Efficient	625	1108.9062	10111010001	E	1078.29868803356
1	1	Efficient	627	1095.3245	00101010110	E	1078.29868803356
1	1	Efficient	628	1092.1152	11111010111	S	1078.29868803356
1	1	Efficient	630	1091.8222	01001111110	F	1078.29868803356
1	1	Efficient	636	1101.3754	00101101011	E	1078.29868803356
1	1	Efficient	657	1098.0328	00110001010	F	1078.29868803356
1	1	Efficient	660	1110.7263	01101010001	F	1078.29868803356
1	1	Efficient	661	1091.8222	01001111110	C	1078.29868803356
1	1	Inefficient	547	1106.4336	11101101111	F	1078.29868803356
1	1	Inefficient	549	1108.073	01000101011	R01010101011	1078.29868803356
1	1	Inefficient	550	1108.9062	10111010001	E	1078.29868803356
1	1	Inefficient	552	1160.7444	00101010100	F	1078.29868803356
1	1	Inefficient	553	1091.8222	01001111110	C	1078.29868803356
1	1	Inefficient	554	1091.8222	01001111110	R11001111110	1078.29868803356
1	1	Inefficient	555	1103.0712	00101001010	E	1078.29868803356
1	1	Inefficient	556	1093.7911	00110000010	E	1078.29868803356
1	1	Inefficient	557	1110.7263	01101010001	F	1078.29868803356
1	1	Inefficient	558	1106.4336	11101101111	C	1078.29868803356
1	2	Efficient	589	1100.3935	01101101111	E	1078.29868803356
1	2	Efficient	593	1091.8222	01001111110	C	1078.29868803356
1	2	Efficient	625	1101.5781	11111010001	E	1078.29868803356
1	2	Efficient	627	1095.3245	00101010110	R00101010111	1078.29868803356
1	2	Efficient	628	1092.1152	11111010111	R11111011111	1078.29868803356
1	2	Efficient	630	1089.6637	01001011110	E	1078.29868803356
1	2	Efficient	636	1101.3754	00101101011	R00101111011	1078.29868803356
1	2	Efficient	657	1098.0328	00110001010	R00100001010	1078.29868803356
1	2	Efficient	660	1091.8222	01001111110	C	1078.29868803356
1	2	Efficient	661	1091.8222	01001111110	S	1078.29868803356
1	2	Inefficient	547	1102.7549	11101101110	E	1078.29868803356
1	2	Inefficient	549	1102.6482	01000100011	E	1078.29868803356
1	2	Inefficient	550	1102.74	00111010001	E	1078.29868803356
1	2	Inefficient	552	1160.7444	00101010100	F	1078.29868803356
1	2	Inefficient	553	1091.8222	01001111110	F	1078.29868803356
1	2	Inefficient	554	1091.8222	01001111110	R01011111110	1078.29868803356
1	2	Inefficient	555	1095.6209	00101001011	E	1078.29868803356
1	2	Inefficient	556	1082.8481	00110000011	E	1078.29868803356
1	2	Inefficient	557	1110.7263	01101010001	R01101010101	1078.29868803356
1	2	Inefficient	558	1102.5394	10101101111	E	1078.29868803356
1	3	Efficient	589	1094.5608	01101001111	E	1078.29868803356
1	3	Efficient	593	1089.6637	01001011110	C	1078.29868803356
1	3	Efficient	625	1101.5781	11111010001	S	1078.29868803356
1	3	Efficient	627	1095.3245	00101010110	R00101110110	1078.29868803356
1	3	Efficient	628	1092.1152	11111010111	R11111000111	1078.29868803356
1	3	Efficient	630	1085.6206	01000011110	E	1078.29868803356
1	3	Efficient	636	1095.6209	00101001011	E	1078.29868803356
1	3	Efficient	657	1089.6637	01001011110	C	1078.29868803356
1	3	Efficient	660	1089.6637	01001011110	C	1078.29868803356
1	3	Efficient	661	1089.6637	01001011110	C	1078.29868803356
1	3	Inefficient	547	1102.7549	11101101110	R11101101010	1078.29868803356
1	3	Inefficient	549	1093.5319	01100100011	E	1078.29868803356
1	3	Inefficient	550	1098.8912	00110010001	E	1078.29868803356
1	3	Inefficient	552	1160.7444	00101010100	S	1078.29868803356
1	3	Inefficient	553	1091.8222	01001111110	R01001111010	1078.29868803356
1	3	Inefficient	554	1089.6637	01001011110	E	1078.29868803356
1	3	Inefficient	555	1095.6209	00101001011	R00101011011	1078.29868803356
1	3	Inefficient	556	1082.3304	01110000011	E	1078.29868803356
1	3	Inefficient	557	1103.086	01111010001	E	1078.29868803356
1	3	Inefficient	558	1102.5394	10101101111	R10101101011	1078.29868803356
1	4	Efficient	589	1085.6206	01000011110	C	1078.29868803356
1	4	Efficient	593	1089.6637	01001011110	R01101011110	1078.29868803356
1	4	Efficient	625	1085.6206	01000011110	C	1078.29868803356
1	4	Efficient	627	1094.0545	01101010110	E	1078.29868803356
1	4	Efficient	628	1092.1152	11111010111	R11101010111	1078.29868803356
1	4	Efficient	630	1085.6206	01000011110	R01100011110	1078.29868803356
1	4	Efficient	636	1095.6209	00101001011	R00101001111	1078.29868803356
1	4	Efficient	657	1089.6637	01001011110	F	1078.29868803356
1	4	Efficient	660	1085.6206	01000011110	C	1078.29868803356
1	4	Efficient	661	1085.6206	01000011110	C	1078.29868803356
1	4	Inefficient	547	1102.7549	11101101110	F	1078.29868803356
1	4	Inefficient	549	1081.3719	01110100011	E	1078.29868803356
1	4	Inefficient	550	1096.8067	00110000001	E	1078.29868803356
1	4	Inefficient	552	1160.7444	00101010100	F	1078.29868803356
1	4	Inefficient	553	1089.6637	01001011110	C	1078.29868803356
1	4	Inefficient	554	1089.6637	01001011110	S	1078.29868803356
1	4	Inefficient	555	1091.453	00101000011	E	1078.29868803356
1	4	Inefficient	556	1081.3719	01110100011	E	1078.29868803356
1	4	Inefficient	557	1090.0651	01111010011	E	1078.29868803356
1	4	Inefficient	558	1102.5394	10101101111	R10101101101	1078.29868803356
1	5	Efficient	589	1085.6206	01000011110	R00000011110	1078.29868803356
1	5	Efficient	593	1085.6206	01000011110	C	1078.29868803356
1	5	Efficient	625	1085.6206	01000011110	F	1078.29868803356
1	5	Efficient	627	1088.9985	01111010110	E	1078.29868803356
1	5	Efficient	628	1085.6206	01000011110	C	1078.29868803356
1	5	Efficient	630	1085.6206	01000011110	R01010011110	1078.29868803356
1	5	Efficient	636	1085.6206	01000011110	C	1078.29868803356
1	5	Efficient	657	1089.6637	01001011110	R01101011110	1078.29868803356
1	5	Efficient	660	1085.6206	01000011110	S	1078.29868803356
1	5	Efficient	661	1085.6206	01000011110	R01000001110	1078.29868803356
1	5	Inefficient	547	1102.7549	11101101110	R11101101100	1078.29868803356
1	5	Inefficient	549	1081.3719	01110100011	R01111100011	1078.29868803356
1	5	Inefficient	550	1096.8067	00110000001	R00100000001	1078.29868803356
1	5	Inefficient	552	1160.7444	00101010100	R00101110100	1078.29868803356
1	5	Inefficient	553	1085.6206	01000011110	E	1078.29868803356
1	5	Inefficient	554	1089.6637	01001011110	R11001011110	1078.29868803356
1	5	Inefficient	555	1091.453	00101000011	R00101000111	1078.29868803356
1	5	Inefficient	556	1081.3719	01110100011	R01111100011	1078.29868803356
1	5	Inefficient	557	1086.5235	11111010011	E	1078.29868803356
1	5	Inefficient	558	1090.0651	01111010011	C	1078.29868803356
1	6	Efficient	589	1085.6206	01000011110	R01000011111	1078.29868803356
1	6	Efficient	593	1085.6206	01000011110	R01010011110	1078.29868803356
1	6	Efficient	625	1085.6206	01000011110	R01010011110	1078.29868803356
1	6	Efficient	627	1088.9985	01111010110	R01111110110	1078.29868803356
1	6	Efficient	628	1085.6206	01000011110	R01010011110	1078.29868803356
1	6	Efficient	630	1085.6206	01000011110	R01000011100	1078.29868803356
1	6	Efficient	636	1085.6206	01000011110	R01100011110	1078.29868803356
1	6	Efficient	657	1089.6637	01001011110	R01001011111	1078.29868803356
1	6	Efficient	660	1085.6206	01000011110	S	1078.29868803356
1	6	Efficient	661	1085.6206	01000011110	R01000010110	1078.29868803356
1	6	Inefficient	547	1090.0651	01111010011	C	1078.29868803356
1	6	Inefficient	549	1081.3719	01110100011	R01110100111	1078.29868803356
1	6	Inefficient	550	1096.8067	00110000001	R00110100001	1078.29868803356
1	6	Inefficient	552	1160.7444	00101010100	R00101110100	1078.29868803356
1	6	Inefficient	553	1085.6206	01000011110	R01010011110	1078.29868803356
1	6	Inefficient	554	1085.6206	01000011110	C	1078.29868803356
1	6	Inefficient	555	1091.453	00101000011	R01101000011	1078.29868803356
1	6	Inefficient	556	1081.3719	01110100011	R01110000011	1078.29868803356
1	6	Inefficient	557	1086.5235	11111010011	R11111110011	1078.29868803356
1	6	Inefficient	558	1086.5235	11111010011	C	1078.29868803356
1	7	Efficient	589	1085.6206	01000011110	R01001011110	1078.29868803356
1	7	Efficient	593	1085.6206	01000011110	S	1078.29868803356
1	7	Efficient	625	1085.6206	01000011110	F	1078.29868803356
1	7	Efficient	627	1088.9985	01111010110	R01011010110	1078.29868803356
1	7	Efficient	628	1085.6206	01000011110	R01000011100	1078.29868803356
1	7	Efficient	630	1085.6206	01000011110	R00000011110	1078.29868803356
1	7	Efficient	636	1085.6206	01000011110	R01010011110	1078.29868803356
1	7	Efficient	657	1085.6206	01000011110	C	1078.29868803356
1	7	Efficient	660	1085.6206	01000011110	R01000011111	1078.29868803356
1	7	Efficient	661	1085.6206	01000011110	F	1078.29868803356
1	7	Inefficient	547	1090.0651	01111010011	S	1078.29868803356
1	7	Inefficient	549	1081.3719	01110100011	F	1078.29868803356
1	7	Inefficient	550	1096.8067	00110000001	R00110000101	1078.29868803356
1	7	Inefficient	552	1114.5423	00101010101	E	1078.29868803356
1	7	Inefficient	553	1085.6206	01000011110	R11000011110	1078.29868803356
1	7	Inefficient	554	1085.6206	01000011110	S	1078.29868803356
1	7	Inefficient	555	1088.5888	00111000011	E	1078.29868803356
1	7	Inefficient	556	1081.3719	01110100011	R00110100011	1078.29868803356
1	7	Inefficient	557	1082.5321	11110010011	E	1078.29868803356
1	7	Inefficient	558	1082.5321	11110010011	E	1078.29868803356
1	8	Efficient	589	1085.6206	01000011110	R01000001110	1078.29868803356
1	8	Efficient	593	1085.6206	01000011110	R01000011111	1078.29868803356
1	8	Efficient	625	1085.6206	01000011110	R00000011110	1078.29868803356
1	8	Efficient	627	1085.6206	01000011110	C	1078.29868803356
1	8	Efficient	628	1085.6206	01000011110	R01000111110	1078.29868803356
1	8	Efficient	630	1085.6206	01000011110	R01000011111	1078.29868803356
1	8	Efficient	636	1085.6206	01000011110	S	1078.29868803356
1	8	Efficient	657	1085.6206	01000011110	F	1078.29868803356
1	8	Efficient	660	1085.6206	01000011110	R01000011111	1078.29868803356
1	8	Efficient	661	1085.6206	01000011110	S	1078.29868803356
1	8	Inefficient	547	1088.2061	01111000011	E	1078.29868803356
1	8	Inefficient	549	1081.3719	01110100011	S	1078.29868803356
1	8	Inefficient	550	1096.8067	00110000001	R10110000001	1078.29868803356
1	8	Inefficient	552	1114.5423	00101010101	R00101010100	1078.29868803356
1	8	Inefficient	553	1085.6206	01000011110	R01100011110	1078.29868803356
1	8	Inefficient	554	1085.6206	01000011110	R01000010110	1078.29868803356
1	8	Inefficient	555	1081.3719	01110100011	C	1078.29868803356
1	8	Inefficient	556	1081.3719	01110100011	R01110100111	1078.29868803356
1	8	Inefficient	557	1081.407	11110010010	E	1078.29868803356
1	8	Inefficient	558	1082.5321	11110010011	R11110010001	1078.29868803356
1	9	Efficient	589	1085.6206	01000011110	R01100011110	1078.29868803356
1	9	Efficient	593	1085.6206	01000011110	R11000011110	1078.29868803356
1	9	Efficient	625	1085.6206	01000011110	R01000111110	1078.29868803356
1	9	Efficient	627	1085.6206	01000011110	R01000011010	1078.29868803356
1	9	Efficient	628	1085.6206	01000011110	R01000011010	1078.29868803356
1	9	Efficient	630	1085.6206	01000011110	R01100011110	1078.29868803356
1	9	Efficient	636	1085.6206	01000011110	R11000011110	1078.29868803356
1	9	Efficient	657	1085.6206	01000011110	F	1078.29868803356
1	9	Efficient	660	1085.6206	01000011110	S	1078.29868803356
1	9	Efficient	661	1085.6206	01000011110	R01000001110	1078.29868803356
1	9	Inefficient	547	1088.2061	01111000011	F	1078.29868803356
1	9	Inefficient	549	1081.3719	01110100011	R01110000011	1078.29868803356
1	9	Inefficient	550	1082.8481	00110000011	E	1078.29868803356
1	9	Inefficient	552	1114.5423	00101010101	R01101010101	1078.29868803356
1	9	Inefficient	553	1085.6206	01000011110	F	1078.29868803356
1	9	Inefficient	554	1081.3719	01110100011	C	1078.29868803356
1	9	Inefficient	555	1081.3719	01110100011	R01110110011	1078.29868803356
1	9	Inefficient	556	1081.3719	01110100011	F	1078.29868803356
1	9	Inefficient	557	1081.3719	01110100011	C	1078.29868803356
1	9	Inefficient	558	1082.5321	11110010011	F	1078.29868803356
1	10	Efficient	589	1085.6206	01000011110	R01100011110	1078.29868803356
1	10	Efficient	593	1085.6206	01000011110	R01000010110	1078.29868803356
1	10	Efficient	625	1085.6206	01000011110	F	1078.29868803356
1	10	Efficient	627	1085.6206	01000011110	R01000010110	1078.29868803356
1	10	Efficient	628	1085.6206	01000011110	R01000011111	1078.29868803356
1	10	Efficient	630	1085.6206	01000011110	R01000010110	1078.29868803356
1	10	Efficient	636	1085.6206	01000011110	R01001011110	1078.29868803356
1	10	Efficient	657	1085.6206	01000011110	S	1078.29868803356
1	10	Efficient	660	1085.6206	01000011110	R01100011110	1078.29868803356
1	10	Efficient	661	1085.6206	01000011110	F	1078.29868803356
1	10	Inefficient	547	1088.2061	01111000011	F	1078.29868803356
1	10	Inefficient	549	1081.3719	01110100011	S	1078.29868803356
1	10	Inefficient	550	1082.8481	00110000011	R00111000011	1078.29868803356
1	10	Inefficient	552	1114.5423	00101010101	R00001010101	1078.29868803356
1	10	Inefficient	553	1081.3719	01110100011	C	1078.29868803356
1	10	Inefficient	554	1081.3719	01110100011	R01110100111	1078.29868803356
1	10	Inefficient	555	1081.3719	01110100011	R01110000011	1078.29868803356
1	10	Inefficient	556	1081.3719	01110100011	F	1078.29868803356
1	10	Inefficient	557	1081.3719	01110100011	R01111100011	1078.29868803356
1	10	Inefficient	558	1081.3719	01110100011	C	1078.29868803356
1	11	Efficient	589	1085.6206	01000011110	R01010011110	1078.29868803356
1	11	Efficient	593	1085.6206	01000011110	R00000011110	1078.29868803356
1	11	Efficient	625	1085.6206	01000011110	F	1078.29868803356
1	11	Efficient	627	1085.6206	01000011110	R01000111110	1078.29868803356
1	11	Efficient	628	1085.6206	01000011110	R11000011110	1078.29868803356
1	11	Efficient	630	1085.6206	01000011110	R01000011100	1078.29868803356
1	11	Efficient	636	1085.6206	01000011110	R01000011100	1078.29868803356
1	11	Efficient	657	1085.6206	01000011110	S	1078.29868803356
1	11	Efficient	660	1085.6206	01000011110	F	1078.29868803356
1	11	Efficient	661	1085.6206	01000011110	R01010011110	1078.29868803356
1	11	Inefficient	547	1088.2061	01111000011	F	1078.29868803356
1	11	Inefficient	549	1081.3719	01110100011	R00110100011	1078.29868803356
1	11	Inefficient	550	1082.8481	00110000011	R00110100011	1078.29868803356
1	11	Inefficient	552	1114.5423	00101010101	R00001010101	1078.29868803356
1	11	Inefficient	553	1081.3719	01110100011	R01111100011	1078.29868803356
1	11	Inefficient	554	1081.3719	01110100011	R00110100011	1078.29868803356
1	11	Inefficient	555	1081.3719	01110100011	R01110101011	1078.29868803356
1	11	Inefficient	556	1081.3719	01110100011	R01110100010	1078.29868803356
1	11	Inefficient	557	1081.3719	01110100011	R01110000011	1078.29868803356
1	11	Inefficient	558	1081.3719	01110100011	R01100100011	1078.29868803356
1	12	Efficient	589	1085.6206	01000011110	R01000001110	1078.29868803356
1	12	Efficient	593	1085.6206	01000011110	S	1078.29868803356
1	12	Efficient	625	1085.6206	01000011110	F	1078.29868803356
1	12	Efficient	627	1085.6206	01000011110	R01001011110	1078.29868803356
1	12	Efficient	628	1085.6206	01000011110	R00000011110	1078.29868803356
1	12	Efficient	630	1085.6206	01000011110	R01100011110	1078.29868803356
1	12	Efficient	636	1085.6206	01000011110	S	1078.29868803356
1	12	Efficient	657	1085.6206	01000011110	R01000111110	1078.29868803356
1	12	Efficient	660	1085.6206	01000011110	R01001011110	1078.29868803356
1	12	Efficient	661	1085.6206	01000011110	R01100011110	1078.29868803356
1	12	Inefficient	547	1088.2061	01111000011	S	1078.29868803356
1	12	Inefficient	549	1081.3719	01110100011	S	1078.29868803356
1	12	Inefficient	550	1082.2966	00110010011	E	1078.29868803356
1	12	Inefficient	552	1114.5423	00101010101	R10101010101	1078.29868803356
1	12	Inefficient	553	1081.3719	01110100011	R01110101011	1078.29868803356
1	12	Inefficient	554	1081.3719	01110100011	R01110100111	1078.29868803356
1	12	Inefficient	555	1081.3719	01110100011	R01111100011	1078.29868803356
1	12	Inefficient	556	1081.3719	01110100011	R01010100011	1078.29868803356
1	12	Inefficient	557	1081.3719	01110100011	R00110100011	1078.29868803356
1	12	Inefficient	558	1081.3719	01110100011	F	1078.29868803356
1	13	Efficient	589	1085.6206	01000011110	R00000011110	1078.29868803356
1	13	Efficient	593	1085.6206	01000011110	S	1078.29868803356
1	13	Efficient	625	1085.6206	01000011110	F	1078.29868803356
1	13	Efficient	627	1085.6206	01000011110	R00000011110	1078.29868803356
1	13	Efficient	628	1085.6206	01000011110	R01000001110	1078.29868803356
1	13	Efficient	630	1085.6206	01000011110	R01000111110	1078.29868803356
1	13	Efficient	636	1085.6206	01000011110	R01000011111	1078.29868803356
1	13	Efficient	657	1085.6206	01000011110	R01000001110	1078.29868803356
1	13	Efficient	660	1085.6206	01000011110	R01010011110	1078.29868803356
1	13	Efficient	661	1085.6206	01000011110	R00000011110	1078.29868803356
1	13	Inefficient	547	1088.2061	01111000011	F	1078.29868803356
1	13	Inefficient	549	1081.3719	01110100011	S	1078.29868803356
1	13	Inefficient	550	1082.2966	00110010011	R00110011011	1078.29868803356
1	13	Inefficient	552	1114.5423	00101010101	R00101010100	1078.29868803356
1	13	Inefficient	553	1081.3719	01110100011	F	1078.29868803356
1	13	Inefficient	554	1081.3719	01110100011	R01110100111	1078.29868803356
1	13	Inefficient	555	1081.3719	01110100011	F	1078.29868803356
1	13	Inefficient	556	1081.3719	01110100011	R01100100011	1078.29868803356
1	13	Inefficient	557	1081.3719	01110100011	R01110100010	1078.29868803356
1	13	Inefficient	558	1081.3719	01110100011	F	1078.29868803356
1	14	Efficient	589	1085.6206	01000011110	R01000010110	1078.29868803356
1	14	Efficient	593	1085.6206	01000011110	S	1078.29868803356
1	14	Efficient	625	1085.6206	01000011110	F	1078.29868803356
1	14	Efficient	627	1085.6206	01000011110	R01010011110	1078.29868803356
1	14	Efficient	628	1085.6206	01000011110	R01000010110	1078.29868803356
1	14	Efficient	630	1085.6206	01000011110	R01000011100	1078.29868803356
1	14	Efficient	636	1085.6206	01000011110	S	1078.29868803356
1	14	Efficient	657	1085.6206	01000011110	R01100011110	1078.29868803356
1	14	Efficient	660	1085.6206	01000011110	R11000011110	1078.29868803356
1	14	Efficient	661	1085.6206	01000011110	R01000011010	1078.29868803356
1	14	Inefficient	547	1088.2061	01111000011	F	1078.29868803356
1	14	Inefficient	549	1081.3719	01110100011	S	1078.29868803356
1	14	Inefficient	550	1081.3719	01110100011	C	1078.29868803356
1	14	Inefficient	552	1114.5423	00101010101	R00001010101	1078.29868803356
1	14	Inefficient	553	1081.3719	01110100011	F	1078.29868803356
1	14	Inefficient	554	1081.3719	01110100011	R01110000011	1078.29868803356
1	14	Inefficient	555	1081.3719	01110100011	F	1078.29868803356
1	14	Inefficient	556	1081.3719	01110100011	R11110100011	1078.29868803356
1	14	Inefficient	557	1081.3719	01110100011	F	1078.29868803356
1	14	Inefficient	558	1081.3719	01110100011	F	1078.29868803356
1	15	Efficient	589	1085.6206	01000011110	R01010011110	1078.29868803356
1	15	Efficient	593	1085.6206	01000011110	S	1078.29868803356
1	15	Efficient	625	1085.6206	01000011110	F	1078.29868803356
1	15	Efficient	627	1085.6206	01000011110	R01000011100	1078.29868803356
1	15	Efficient	628	1085.6206	01000011110	R01000011010	1078.29868803356
1	15	Efficient	630	1085.6206	01000011110	R01000011010	1078.29868803356
1	15	Efficient	636	1085.6206	01000011110	S	1078.29868803356
1	15	Efficient	657	1085.6206	01000011110	S	1078.29868803356
1	15	Efficient	660	1085.6206	01000011110	R01000011111	1078.29868803356
1	15	Efficient	661	1085.6206	01000011110	R01010011110	1078.29868803356
1	15	Inefficient	547	1088.2061	01111000011	F	1078.29868803356
1	15	Inefficient	549	1081.3719	01110100011	S	1078.29868803356
1	15	Inefficient	550	1081.3719	01110100011	R01110101011	1078.29868803356
1	15	Inefficient	552	1110.7518	00101000101	E	1078.29868803356
1	15	Inefficient	553	1081.3719	01110100011	F	1078.29868803356
1	15	Inefficient	554	1081.3719	01110100011	R01110100111	1078.29868803356
1	15	Inefficient	555	1081.3719	01110100011	R01100100011	1078.29868803356
1	15	Inefficient	556	1081.3719	01110100011	S	1078.29868803356
1	15	Inefficient	557	1081.3719	01110100011	F	1078.29868803356
1	15	Inefficient	558	1081.3719	01110100011	F	1078.29868803356
2	0	Efficient	2645	9525.0551	10111010101011	I	9488.60471861202
2	0	Efficient	2681	9513.3377	01100101110101	I	9488.60471861202
2	0	Efficient	2688	9506.2341	10000110011000	I	9488.60471861202
2	0	Efficient	2692	9526.7897	01110111100110	I	9488.60471861202
2	0	Efficient	2701	9527.4805	10001001010110	I	9488.60471861202
2	0	Efficient	2714	9525.3141	01111110101101	I	9488.60471861202
2	0	Efficient	2727	9494.7801	00000010000001	I	9488.60471861202
2	0	Efficient	2746	9519.1578	11100001010010	I	9488.60471861202
2	0	Efficient	2767	9512.5768	10000011001111	I	9488.60471861202
2	0	Efficient	2773	9520.175	11100010010110	I	9488.60471861202
2	0	Inefficient	2996	9526.7897	01110111100110	I	9488.60471861202
2	0	Inefficient	3004	9527.4805	10001001010110	I	9488.60471861202
2	0	Inefficient	3009	9525.3141	01111110101101	I	9488.60471861202
2	0	Inefficient	3102	9525.0551	10111010101011	I	9488.60471861202
2	0	Inefficient	3236	9513.3377	01100101110101	I	9488.60471861202
2	0	Inefficient	3265	9506.2341	10000110011000	I	9488.60471861202
2	0	Inefficient	3316	9494.7801	00000010000001	I	9488.60471861202
2	0	Inefficient	3323	9519.1578	11100001010010	I	9488.60471861202
2	0	Inefficient	3325	9512.5768	10000011001111	I	9488.60471861202
2	0	Inefficient	3340	9520.175	11100010010110	I	9488.60471861202
2	1	Efficient	2645	9494.7801	00000010000001	C	9488.60471861202
2	1	Efficient	2681	9494.7801	00000010000001	C	9488.60471861202
2	1	Efficient	2688	9494.7801	00000010000001	C	9488.60471861202
2	1	Efficient	2692	9494.7801	00000010000001	C	9488.60471861202
2	1	Efficient	2701	9527.4805	10001001010110	S	9488.60471861202
2	1	Efficient	2714	9525.3141	01111110101101	R01111111101101	9488.60471861202
2	1	Efficient	2727	9494.7801	00000010000001	F	9488.60471861202
2	1	Efficient	2746	9494.7801	00000010000001	C	9488.60471861202
2	1	Efficient	2767	9494.7801	00000010000001	C	9488.60471861202
2	1	Efficient	2773	9494.7801	00000010000001	C	9488.60471861202
2	1	Inefficient	2996	9506.2341	10000110011000	C	9488.60471861202
2	1	Inefficient	3004	9527.4805	10001001010110	R11001001010110	9488.60471861202
2	1	Inefficient	3009	9494.7801	00000010000001	C	9488.60471861202
2	1	Inefficient	3102	9506.2341	10000110011000	C	9488.60471861202
2	1	Inefficient	3236	9507.6584	00100101110101	E	9488.60471861202
2	1	Inefficient	3265	9506.2341	10000110011000	S	9488.60471861202
2	1	Inefficient	3323	9494.7801	00000010000001	C	9488.60471861202
2	1	Inefficient	3325	9494.7801	00000010000001	C	9488.60471861202
2	1	Inefficient	3340	9512.5768	10000011001111	C	9488.60471861202
2	2	Efficient	2645	9494.7801	00000010000001	F	9488.60471861202
2	2	Efficient	2681	9494.7801	00000010000001	F	9488.60471861202
2	2	Efficient	2688	9494.7801	00000010000001	S	9488.60471861202
2	2	Efficient	2692	9494.7801	00000010000001	S	9488.60471861202
2	2	Efficient	2701	9494.7801	00000010000001	C	9488.60471861202
2	2	Efficient	2714	9521.7287	01111110111101	E	9488.60471861202
2	2	Efficient	2727	9494.7801	00000010000001	F	9488.60471861202
2	2	Efficient	2746	9494.7801	00000010000001	S	9488.60471861202
2	2	Efficient	2767	9493.244	00000010000000	E	9488.60471861202
2	2	Efficient	2773	9494.7801	00000010000001	S	9488.60471861202
2	2	Inefficient	2996	9494.7801	00000010000001	C	9488.60471861202
2	2	Inefficient	3004	9527.4805	10001001010110	R10001001010111	9488.60471861202
2	2	Inefficient	3009	9494.7801	00000010000001	R00001010000001	9488.60471861202
2	2	Inefficient	3102	9506.2341	10000110011000	S	9488.60471861202
2	2	Inefficient	3236	9501.8496	00100101110001	E	9488.60471861202
2	2	Inefficient	3265	9503.6208	10000110111000	E	9488.60471861202
2	2	Inefficient	3323	9494.7801	00000010000001	R00000010010001	9488.60471861202
2	2	Inefficient	3325	9494.7801	00000010000001	R00001010000001	9488.60471861202
2	2	Inefficient	3340	9494.7801	00000010000001	C	9488.60471861202
2	3	Efficient	2645	9493.244	00000010000000	C	9488.60471861202
2	3	Efficient	2688	9493.244	00000010000000	C	9488.60471861202
2	3	Efficient	2692	9493.244	00000010000000	C	9488.60471861202
2	3	Efficient	2701	9494.7801	00000010000001	R10000010000001	9488.60471861202
2	3	Efficient	2714	9493.244	00000010000000	C	9488.60471861202
2	3	Efficient	2727	9493.244	00000010000000	C	9488.60471861202
2	3	Efficient	2746	9493.244	00000010000000	C	9488.60471861202
2	3	Efficient	2767	9493.244	00000010000000	S	9488.60471861202
2	3	Efficient	2773	9493.244	00000010000000	C	9488.60471861202
2	3	Inefficient	2996	9494.7801	00000010000001	R00000010001001	9488.60471861202
2	3	Inefficient	3004	9525.2727	10001001010100	E	9488.60471861202
2	3	Inefficient	3009	9494.7801	00000010000001	R00000010100001	9488.60471861202
2	3	Inefficient	3102	9506.2341	10000110011000	R10000111011000	9488.60471861202
2	3	Inefficient	3236	9495.9596	00100001110001	E	9488.60471861202
2	3	Inefficient	3265	9499.9681	10010110111000	E	9488.60471861202
2	3	Inefficient	3323	9494.7801	00000010000001	R10000010000001	9488.60471861202
2	3	Inefficient	3325	9494.7801	00000010000001	R00000011000001	9488.60471861202
2	3	Inefficient	3340	9494.7801	00000010000001	R00000110000001	9488.60471861202
2	4	Efficient	2645	9493.244	00000010000000	R00000010000100	9488.60471861202
2	4	Efficient	2688	9493.244	00000010000000	S	9488.60471861202
2	4	Efficient	2692	9493.244	00000010000000	S	9488.60471861202
2	4	Efficient	2701	9493.244	00000010000000	E	9488.60471861202
2	4	Efficient	2714	9493.244	00000010000000	R00010010000000	9488.60471861202
2	4	Efficient	2727	9493.244	00000010000000	F	9488.60471861202
2	4	Efficient	2746	9493.244	00000010000000	S	9488.60471861202
2	4	Efficient	2767	9493.244	00000010000000	R00100010000000	9488.60471861202
2	4	Efficient	2773	9493.244	00000010000000	S	9488.60471861202
2	4	Inefficient	2996	9494.7801	00000010000001	R00000000000001	9488.60471861202
2	4	Inefficient	3004	9494.7801	00000010000001	C	9488.60471861202
2	4	Inefficient	3009	9494.7801	00000010000001	R00000011000001	9488.60471861202
2	4	Inefficient	3102	9506.2341	10000110011000	R10100110011000	9488.60471861202
2	4	Inefficient	3236	9493.544	00100001110000	E	9488.60471861202
2	4	Inefficient	3265	9494.7801	00000010000001	C	9488.60471861202
2	4	Inefficient	3323	9494.7801	00000010000001	R00000010000011	9488.60471861202
2	4	Inefficient	3325	9494.7801	00000010000001	R00000010100001	9488.60471861202
2	4	Inefficient	3340	9494.7801	00000010000001	R00010010000001	9488.60471861202
2	5	Efficient	2645	9493.244	00000010000000	R10000010000000	9488.60471861202
2	5	Efficient	2688	9493.244	00000010000000	S	9488.60471861202
2	5	Efficient	2692	9493.244	00000010000000	S	9488.60471861202
2	5	Efficient	2701	9493.244	00000010000000	R10000010000000	9488.60471861202
2	5	Efficient	2714	9493.244	00000010000000	R00000110000000	9488.60471861202
2	5	Efficient	2727	9493.244	00000010000000	R00010010000000	9488.60471861202
2	5	Efficient	2746	9493.244	00000010000000	R10000010000000	9488.60471861202
2	5	Efficient	2767	9493.244	00000010000000	R10000010000000	9488.60471861202
2	5	Efficient	2773	9493.244	00000010000000	R00000010001000	9488.60471861202
2	5	Inefficient	2996	9493.544	00100001110000	C	9488.60471861202
2	5	Inefficient	3004	9494.7801	00000010000001	R00010010000001	9488.60471861202
2	5	Inefficient	3009	9494.7801	00000010000001	R00000010001001	9488.60471861202
2	5	Inefficient	3102	9506.2341	10000110011000	R10010110011000	9488.60471861202
2	5	Inefficient	3236	9492.9379	00110001110000	E	9488.60471861202
2	5	Inefficient	3265	9494.7801	00000010000001	R00000010010001	9488.60471861202
2	5	Inefficient	3323	9494.7801	00000010000001	R01000010000001	9488.60471861202
2	5	Inefficient	3325	9494.7801	00000010000001	R00000010000011	9488.60471861202
2	5	Inefficient	3340	9494.7801	00000010000001	R00000110000001	9488.60471861202
2	6	Efficient	2645	9493.244	00000010000000	R00000011000000	9488.60471861202
2	6	Efficient	2688	9493.244	00000010000000	S	9488.60471861202
2	6	Efficient	2692	9493.244	00000010000000	S	9488.60471861202
2	6	Efficient	2701	9493.244	00000010000000	R00010010000000	9488.60471861202
2	6	Efficient	2714	9493.244	00000010000000	R00000010100000	9488.60471861202
2	6	Efficient	2727	9493.244	00000010000000	F	9488.60471861202
2	6	Efficient	2746	9493.244	00000010000000	R00000000000000	9488.60471861202
2	6	Efficient	2767	9493.244	00000010000000	R00000010000100	9488.60471861202
2	6	Efficient	2773	9493.244	00000010000000	R00000010000010	9488.60471861202
2	6	Inefficient	2996	9492.9379	00110001110000	C	9488.60471861202
2	6	Inefficient	3004	9494.7801	00000010000001	R00000010010001	9488.60471861202
2	6	Inefficient	3009	9493.544	00100001110000	C	9488.60471861202
2	6	Inefficient	3102	9492.9379	00110001110000	C	9488.60471861202
2	6	Inefficient	3236	9492.9379	00110001110000	S	9488.60471861202
2	6	Inefficient	3265	9494.7801	00000010000001	R10000010000001	9488.60471861202
2	6	Inefficient	3323	9494.7801	00000010000001	R00000110000001	9488.60471861202
2	6	Inefficient	3325	9493.244	00000010000000	E	9488.60471861202
2	6	Inefficient	3340	9494.7801	00000010000001	R00000010001001	9488.60471861202
2	7	Efficient	2645	9493.244	00000010000000	R00001010000000	9488.60471861202
2	7	Efficient	2688	9493.244	00000010000000	R00000010000001	9488.60471861202
2	7	Efficient	2692	9493.244	00000010000000	S	9488.60471861202
2	7	Efficient	2701	9493.244	00000010000000	R00000000000000	9488.60471861202
2	7	Efficient	2714	9493.244	00000010000000	R00000110000000	9488.60471861202
2	7	Efficient	2727	9493.244	00000010000000	F	9488.60471861202
2	7	Efficient	2746	9493.244	00000010000000	S	9488.60471861202
2	7	Efficient	2767	9493.244	00000010000000	R00000110000000	9488.60471861202
2	7	Efficient	2773	9493.244	00000010000000	R00100010000000	9488.60471861202
2	7	Inefficient	2996	9492.9379	00110001110000	F	9488.60471861202
2	7	Inefficient	3004	9493.244	00000010000000	E	9488.60471861202
2	7	Inefficient	3009	9492.9379	00110001110000	C	9488.60471861202
2	7	Inefficient	3102	9492.9379	00110001110000	R00110011110000	9488.60471861202
2	7	Inefficient	3236	9492.9379	00110001110000	S	9488.60471861202
2	7	Inefficient	3265	9494.7801	00000010000001	S	9488.60471861202
2	7	Inefficient	3323	9493.244	00000010000000	C	9488.60471861202
2	7	Inefficient	3325	9492.9379	00110001110000	C	9488.60471861202
2	7	Inefficient	3340	9494.7801	00000010000001	R00000010000011	9488.60471861202
2	8	Efficient	2645	9493.244	00000010000000	R01000010000000	9488.60471861202
2	8	Efficient	2688	9493.244	00000010000000	S	9488.60471861202
2	8	Efficient	2692	9493.244	00000010000000	S	9488.60471861202
2	8	Efficient	2701	9493.244	00000010000000	R00100010000000	9488.60471861202
2	8	Efficient	2714	9493.244	00000010000000	R00000110000000	9488.60471861202
2	8	Efficient	2746	9493.244	00000010000000	S	9488.60471861202
2	8	Efficient	2767	9493.244	00000010000000	R00000010001000	9488.60471861202
2	8	Efficient	2773	9493.244	00000010000000	R00000010000100	9488.60471861202
2	8	Inefficient	2996	9492.9379	00110001110000	R00110011110000	9488.60471861202
2	8	Inefficient	3004	9493.244	00000010000000	F	9488.60471861202
2	8	Inefficient	3009	9492.9379	00110001110000	R00111001110000	9488.60471861202
2	8	Inefficient	3102	9492.9379	00110001110000	R00110001110010	9488.60471861202
2	8	Inefficient	3236	9492.9379	00110001110000	R00010001110000	9488.60471861202
2	8	Inefficient	3265	9494.7801	00000010000001	R00000010001001	9488.60471861202
2	8	Inefficient	3323	9492.9379	00110001110000	C	9488.60471861202
2	8	Inefficient	3325	9492.9379	00110001110000	R00110101110000	9488.60471861202
2	8	Inefficient	3340	9492.9379	00110001110000	C	9488.60471861202
2	9	Efficient	2645	9493.244	00000010000000	R00000010000100	9488.60471861202
2	9	Efficient	2688	9493.244	00000010000000	S	9488.60471861202
2	9	Efficient	2692	9493.244	00000010000000	S	9488.60471861202
2	9	Efficient	2701	9493.244	00000010000000	R00000110000000	9488.60471861202
2	9	Efficient	2714	9493.244	00000010000000	R00000010000001	9488.60471861202
2	9	Efficient	2746	9493.244	00000010000000	S	9488.60471861202
2	9	Efficient	2767	9493.244	00000010000000	S	9488.60471861202
2	9	Efficient	2773	9493.244	00000010000000	R10000010000000	9488.60471861202
2	9	Inefficient	2996	9492.9379	00110001110000	R01110001110000	9488.60471861202
2	9	Inefficient	3004	9493.244	00000010000000	F	9488.60471861202
2	9	Inefficient	3009	9492.9379	00110001110000	R00110101110000	9488.60471861202
2	9	Inefficient	3102	9492.9379	00110001110000	R00110101110000	9488.60471861202
2	9	Inefficient	3236	9492.9379	00110001110000	R00110001110001	9488.60471861202
2	9	Inefficient	3265	9492.9379	00110001110000	C	9488.60471861202
2	9	Inefficient	3323	9492.9379	00110001110000	R00110000110000	9488.60471861202
2	9	Inefficient	3325	9492.9379	00110001110000	R00110000110000	9488.60471861202
2	9	Inefficient	3340	9492.9379	00110001110000	R00110001110001	9488.60471861202
2	10	Efficient	2645	9493.244	00000010000000	R00100010000000	9488.60471861202
2	10	Efficient	2688	9493.244	00000010000000	S	9488.60471861202
2	10	Efficient	2692	9493.244	00000010000000	S	9488.60471861202
2	10	Efficient	2701	9493.244	00000010000000	R00000010001000	9488.60471861202
2	10	Efficient	2714	9493.244	00000010000000	R00000010100000	9488.60471861202
2	10	Efficient	2746	9493.244	00000010000000	S	9488.60471861202
2	10	Efficient	2767	9493.244	00000010000000	R10000010000000	9488.60471861202
2	10	Efficient	2773	9493.244	00000010000000	R00000010000001	9488.60471861202
2	10	Inefficient	2996	9492.9379	00110001110000	R00110001110001	9488.60471861202
2	10	Inefficient	3004	9493.244	00000010000000	R00001010000000	9488.60471861202
2	10	Inefficient	3009	9492.9379	00110001110000	R00110001110001	9488.60471861202
2	10	Inefficient	3102	9492.9379	00110001110000	R00010001110000	9488.60471861202
2	10	Inefficient	3236	9492.9379	00110001110000	S	9488.60471861202
2	10	Inefficient	3265	9492.9379	00110001110000	R00110001110001	9488.60471861202
2	10	Inefficient	3323	9492.9379	00110001110000	R10110001110000	9488.60471861202
2	10	Inefficient	3325	9492.9379	00110001110000	R00110001110010	9488.60471861202
2	10	Inefficient	3340	9492.9379	00110001110000	S	9488.60471861202
2	11	Efficient	2645	9493.244	00000010000000	R00000010000001	9488.60471861202
2	11	Efficient	2688	9493.244	00000010000000	S	9488.60471861202
2	11	Efficient	2692	9493.244	00000010000000	S	9488.60471861202
2	11	Efficient	2701	9493.244	00000010000000	R00000011000000	9488.60471861202
2	11	Efficient	2714	9493.244	00000010000000	R10000010000000	9488.60471861202
2	11	Efficient	2746	9493.244	00000010000000	S	9488.60471861202
2	11	Efficient	2767	9493.244	00000010000000	R00000010100000	9488.60471861202
2	11	Efficient	2773	9493.244	00000010000000	R00000010010000	9488.60471861202
2	11	Inefficient	2996	9492.9379	00110001110000	R00110001111000	9488.60471861202
2	11	Inefficient	3004	9493.244	00000010000000	R00000000000000	9488.60471861202
2	11	Inefficient	3009	9492.9379	00110001110000	R10110001110000	9488.60471861202
2	11	Inefficient	3102	9492.9379	00110001110000	R00110001110001	9488.60471861202
2	11	Inefficient	3236	9492.9379	00110001110000	F	9488.60471861202
2	11	Inefficient	3265	9492.9379	00110001110000	R00110000110000	9488.60471861202
2	11	Inefficient	3323	9492.9379	00110001110000	R00110001110010	9488.60471861202
2	11	Inefficient	3325	9492.9379	00110001110000	R00110011110000	9488.60471861202
2	11	Inefficient	3340	9492.9379	00110001110000	R01110001110000	9488.60471861202
2	12	Efficient	2645	9493.244	00000010000000	R00000110000000	9488.60471861202
2	12	Efficient	2688	9493.244	00000010000000	S	9488.60471861202
2	12	Efficient	2692	9493.244	00000010000000	S	9488.60471861202
2	12	Efficient	2701	9493.244	00000010000000	R00000010000010	9488.60471861202
2	12	Efficient	2714	9493.244	00000010000000	R10000010000000	9488.60471861202
2	12	Efficient	2746	9493.244	00000010000000	S	9488.60471861202
2	12	Efficient	2767	9493.244	00000010000000	R00000000000000	9488.60471861202
2	12	Efficient	2773	9493.244	00000010000000	R10000010000000	9488.60471861202
2	12	Inefficient	2996	9492.9379	00110001110000	R00111001110000	9488.60471861202
2	12	Inefficient	3004	9493.244	00000010000000	R00000010000100	9488.60471861202
2	12	Inefficient	3009	9492.9379	00110001110000	R01110001110000	9488.60471861202
2	12	Inefficient	3102	9492.9379	00110001110000	R00110001111000	9488.60471861202
2	12	Inefficient	3236	9492.9379	00110001110000	F	9488.60471861202
2	12	Inefficient	3265	9492.9379	00110001110000	R00010001110000	9488.60471861202
2	12	Inefficient	3323	9492.9379	00110001110000	R00110001110010	9488.60471861202
2	12	Inefficient	3325	9492.9379	00110001110000	R00110001110001	9488.60471861202
2	12	Inefficient	3340	9492.9379	00110001110000	R00110001110100	9488.60471861202
2	13	Efficient	2645	9493.244	00000010000000	R00000010010000	9488.60471861202
2	13	Efficient	2688	9493.244	00000010000000	S	9488.60471861202
2	13	Efficient	2692	9493.244	00000010000000	S	9488.60471861202
2	13	Efficient	2701	9493.244	00000010000000	R00100010000000	9488.60471861202
2	13	Efficient	2714	9493.244	00000010000000	R00000010001000	9488.60471861202
2	13	Efficient	2746	9493.244	00000010000000	S	9488.60471861202
2	13	Efficient	2767	9493.244	00000010000000	R00000010000001	9488.60471861202
2	13	Efficient	2773	9493.244	00000010000000	R00000110000000	9488.60471861202
2	13	Inefficient	2996	9492.9379	00110001110000	R00100001110000	9488.60471861202
2	13	Inefficient	3004	9493.244	00000010000000	R00100010000000	9488.60471861202
2	13	Inefficient	3009	9492.9379	00110001110000	R00110001110001	9488.60471861202
2	13	Inefficient	3102	9492.9379	00110001110000	R00110011110000	9488.60471861202
2	13	Inefficient	3236	9492.9379	00110001110000	F	9488.60471861202
2	13	Inefficient	3265	9492.9379	00110001110000	R00110101110000	9488.60471861202
2	13	Inefficient	3323	9492.9379	00110001110000	R00110001110100	9488.60471861202
2	13	Inefficient	3325	9492.9379	00110001110000	R01110001110000	9488.60471861202
2	13	Inefficient	3340	9492.9379	00110001110000	R10110001110000	9488.60471861202
2	14	Efficient	2645	9493.244	00000010000000	R00000010001000	9488.60471861202
2	14	Efficient	2688	9493.244	00000010000000	S	9488.60471861202
2	14	Efficient	2692	9493.244	00000010000000	S	9488.60471861202
2	14	Efficient	2701	9493.244	00000010000000	R00001010000000	9488.60471861202
2	14	Efficient	2714	9493.244	00000010000000	R00000010000010	9488.60471861202
2	14	Efficient	2746	9493.244	00000010000000	S	9488.60471861202
2	14	Efficient	2767	9493.244	00000010000000	R00000010001000	9488.60471861202
2	14	Efficient	2773	9493.244	00000010000000	R00000010000001	9488.60471861202
2	14	Inefficient	2996	9492.9379	00110001110000	R00110001110100	9488.60471861202
2	14	Inefficient	3004	9493.244	00000010000000	R00000010001000	9488.60471861202
2	14	Inefficient	3009	9492.9379	00110001110000	R00110001111000	9488.60471861202
2	14	Inefficient	3102	9492.9379	00110001110000	R00111001110000	9488.60471861202
2	14	Inefficient	3236	9492.9379	00110001110000	F	9488.60471861202
2	14	Inefficient	3265	9492.9379	00110001110000	R00110001111000	9488.60471861202
2	14	Inefficient	3323	9492.9379	00110001110000	R00110001110010	9488.60471861202
2	14	Inefficient	3325	9492.9379	00110001110000	R00110001110100	9488.60471861202
2	14	Inefficient	3340	9492.9379	00110001110000	R00110011110000	9488.60471861202
2	15	Efficient	2645	9493.244	00000010000000	S	9488.60471861202
2	15	Efficient	2688	9493.244	00000010000000	S	9488.60471861202
2	15	Efficient	2692	9493.244	00000010000000	F	9488.60471861202
2	15	Efficient	2701	9493.244	00000010000000	R00000010001000	9488.60471861202
2	15	Efficient	2714	9493.244	00000010000000	R00000000000000	9488.60471861202
2	15	Efficient	2746	9493.244	00000010000000	S	9488.60471861202
2	15	Efficient	2767	9493.244	00000010000000	R00000110000000	9488.60471861202
2	15	Efficient	2773	9493.244	00000010000000	R00000011000000	9488.60471861202
2	15	Inefficient	2996	9492.9379	00110001110000	R00010001110000	9488.60471861202
2	15	Inefficient	3004	9493.244	00000010000000	R00000011000000	9488.60471861202
2	15	Inefficient	3009	9492.9379	00110001110000	R00110001110100	9488.60471861202
2	15	Inefficient	3102	9492.9379	00110001110000	R00010001110000	9488.60471861202
2	15	Inefficient	3236	9492.9379	00110001110000	F	9488.60471861202
2	15	Inefficient	3265	9492.9379	00110001110000	R01110001110000	9488.60471861202
2	15	Inefficient	3323	9492.9379	00110001110000	R00110001110010	9488.60471861202
2	15	Inefficient	3325	9492.9379	00110001110000	R00110101110000	9488.60471861202
2	15	Inefficient	3340	9492.9379	00110001110000	R00110101110000	9488.60471861202
3	0	Efficient	2702	9520.175	11100010010110	I	9488.60471861202
3	0	Efficient	2723	9512.5768	10000011001111	I	9488.60471861202
3	0	Efficient	2725	9519.1578	11100001010010	I	9488.60471861202
3	0	Efficient	2728	9494.7801	00000010000001	I	9488.60471861202
3	0	Efficient	2730	9525.3141	01111110101101	I	9488.60471861202
3	0	Efficient	2747	9527.4805	10001001010110	I	9488.60471861202
3	0	Efficient	2750	9526.7897	01110111100110	I	9488.60471861202
3	0	Efficient	2763	9506.2341	10000110011000	I	9488.60471861202
3	0	Efficient	2781	9513.3377	01100101110101	I	9488.60471861202
3	0	Efficient	2843	9525.0551	10111010101011	I	9488.60471861202
3	0	Inefficient	3011	9526.7897	01110111100110	I	9488.60471861202
3	0	Inefficient	3033	9525.0551	10111010101011	I	9488.60471861202
3	0	Inefficient	3246	9513.3377	01100101110101	I	9488.60471861202
3	0	Inefficient	3255	9506.2341	10000110011000	I	9488.60471861202
3	0	Inefficient	3304	9527.4805	10001001010110	I	9488.60471861202
3	0	Inefficient	3360	9525.3141	01111110101101	I	9488.60471861202
3	0	Inefficient	3365	9494.7801	00000010000001	I	9488.60471861202
3	0	Inefficient	3406	9519.1578	11100001010010	I	9488.60471861202
3	0	Inefficient	3411	9512.5768	10000011001111	I	9488.60471861202
3	0	Inefficient	3412	9520.175	11100010010110	I	9488.60471861202
3	1	Efficient	2702	9520.175	11100010010110	R11101010010110	9488.60471861202
3	1	Efficient	2723	9494.7801	00000010000001	C	9488.60471861202
3	1	Efficient	2725	9494.7801	00000010000001	C	9488.60471861202
3	1	Efficient	2728	9494.7801	00000010000001	F	9488.60471861202
3	1	Efficient	2730	9525.3141	01111110101101	S	9488.60471861202
3	1	Efficient	2747	9506.2341	10000110011000	C	9488.60471861202
3	1	Efficient	2750	9494.7801	00000010000001	C	9488.60471861202
3	1	Efficient	2763	9494.7801	00000010000001	C	9488.60471861202
3	1	Efficient	2781	9494.7801	00000010000001	C	9488.60471861202
3	1	Efficient	2843	9494.7801	00000010000001	C	9488.60471861202
3	1	Inefficient	3011	9506.2341	10000110011000	C	9488.60471861202
3	1	Inefficient	3033	9506.2341	10000110011000	C	9488.60471861202
3	1	Inefficient	3255	9500.9864	00000110011000	E	9488.60471861202
3	1	Inefficient	3360	9519.1578	11100001010010	C	9488.60471861202
3	1	Inefficient	3365	9494.7801	00000010000001	S	9488.60471861202
3	1	Inefficient	3406	9519.1578	11100001010010	F	9488.60471861202
3	1	Inefficient	3411	9512.5768	10000011001111	S	9488.60471861202
3	1	Inefficient	3412	9512.5768	10000011001111	C	9488.60471861202
3	2	Efficient	2702	9494.7801	00000010000001	C	9488.60471861202
3	2	Efficient	2723	9494.7801	00000010000001	R00000000000001	9488.60471861202
3	2	Efficient	2725	9494.7801	00000010000001	S	9488.60471861202
3	2	Efficient	2728	9494.7801	00000010000001	R01000010000001	9488.60471861202
3	2	Efficient	2730	9519.6044	01101110101101	E	9488.60471861202
3	2	Efficient	2747	9506.2341	10000110011000	R11000110011000	9488.60471861202
3	2	Efficient	2750	9494.7801	00000010000001	R00000010010001	9488.60471861202
3	2	Efficient	2763	9494.7801	00000010000001	R01000010000001	9488.60471861202
3	2	Efficient	2781	9494.7801	00000010000001	F	9488.60471861202
3	2	Efficient	2843	9494.7801	00000010000001	R10000010000001	9488.60471861202
3	2	Inefficient	3011	9500.9864	00000110011000	C	9488.60471861202
3	2	Inefficient	3033	9500.9864	00000110011000	C	9488.60471861202
3	2	Inefficient	3255	9496.1085	00000110001000	E	9488.60471861202
3	2	Inefficient	3360	9506.2341	10000110011000	C	9488.60471861202
3	2	Inefficient	3365	9494.7801	00000010000001	R10000010000001	9488.60471861202
3	2	Inefficient	3406	9519.1578	11100001010010	R11100001011010	9488.60471861202
3	2	Inefficient	3411	9512.5768	10000011001111	R10000011101111	9488.60471861202
3	2	Inefficient	3412	9506.2341	10000110011000	C	9488.60471861202
3	3	Efficient	2702	9494.7801	00000010000001	R00000011000001	9488.60471861202
3	3	Efficient	2723	9494.7801	00000010000001	R00000010000011	9488.60471861202
3	3	Efficient	2725	9494.7801	00000010000001	R00001010000001	9488.60471861202
3	3	Efficient	2728	9494.7801	00000010000001	R00010010000001	9488.60471861202
3	3	Efficient	2730	9494.7801	00000010000001	C	9488.60471861202
3	3	Efficient	2747	9506.2341	10000110011000	R10000111011000	9488.60471861202
3	3	Efficient	2750	9494.7801	00000010000001	R00000010000101	9488.60471861202
3	3	Efficient	2763	9494.7801	00000010000001	R00000010010001	9488.60471861202
3	3	Efficient	2781	9494.7801	00000010000001	R00000011000001	9488.60471861202
3	3	Efficient	2843	9494.7801	00000010000001	R00000110000001	9488.60471861202
3	3	Inefficient	3011	9496.1085	00000110001000	C	9488.60471861202
3	3	Inefficient	3033	9500.9864	00000110011000	S	9488.60471861202
3	3	Inefficient	3255	9496.1085	00000110001000	R10000110001000	9488.60471861202
3	3	Inefficient	3360	9500.9864	00000110011000	C	9488.60471861202
3	3	Inefficient	3365	9494.7801	00000010000001	R00000000000001	9488.60471861202
3	3	Inefficient	3406	9509.8784	11100001110010	E	9488.60471861202
3	3	Inefficient	3411	9506.8179	00000011001111	E	9488.60471861202
3	3	Inefficient	3412	9500.9864	00000110011000	C	9488.60471861202
3	4	Efficient	2702	9494.7801	00000010000001	R00100010000001	9488.60471861202
3	4	Efficient	2723	9494.7801	00000010000001	R00000010000011	9488.60471861202
3	4	Efficient	2725	9494.7801	00000010000001	S	9488.60471861202
3	4	Efficient	2728	9494.7801	00000010000001	R10000010000001	9488.60471861202
3	4	Efficient	2730	9494.7801	00000010000001	F	9488.60471861202
3	4	Efficient	2747	9494.7801	00000010000001	C	9488.60471861202
3	4	Efficient	2750	9494.7801	00000010000001	R10000010000001	9488.60471861202
3	4	Efficient	2763	9494.7801	00000010000001	R00100010000001	9488.60471861202
3	4	Efficient	2781	9494.7801	00000010000001	R00010010000001	9488.60471861202
3	4	Efficient	2843	9494.7801	00000010000001	R00000000000001	9488.60471861202
3	4	Inefficient	3011	9496.1085	00000110001000	R00010110001000	9488.60471861202
3	4	Inefficient	3033	9496.1085	00000110001000	C	9488.60471861202
3	4	Inefficient	3255	9496.1085	00000110001000	R00000110101000	9488.60471861202
3	4	Inefficient	3360	9496.1085	00000110001000	C	9488.60471861202
3	4	Inefficient	3365	9494.7801	00000010000001	S	9488.60471861202
3	4	Inefficient	3406	9509.5408	11110001110010	E	9488.60471861202
3	4	Inefficient	3411	9506.8179	00000011001111	R00000011001101	9488.60471861202
3	4	Inefficient	3412	9499.9618	00000010011000	E	9488.60471861202
3	5	Efficient	2702	9494.7801	00000010000001	R00000010000101	9488.60471861202
3	5	Efficient	2723	9494.7801	00000010000001	R00000110000001	9488.60471861202
3	5	Efficient	2725	9494.7801	00000010000001	R00000010100001	9488.60471861202
3	5	Efficient	2728	9494.7801	00000010000001	R00000010010001	9488.60471861202
3	5	Efficient	2730	9494.7801	00000010000001	R00000010001001	9488.60471861202
3	5	Efficient	2747	9494.7801	00000010000001	F	9488.60471861202
3	5	Efficient	2750	9494.7801	00000010000001	R00001010000001	9488.60471861202
3	5	Efficient	2763	9494.7801	00000010000001	R00000010001001	9488.60471861202
3	5	Efficient	2781	9494.7801	00000010000001	R00000010010001	9488.60471861202
3	5	Efficient	2843	9494.7801	00000010000001	R00000010100001	9488.60471861202
3	5	Inefficient	3011	9496.1085	00000110001000	R00100110001000	9488.60471861202
3	5	Inefficient	3033	9496.1085	00000110001000	S	9488.60471861202
3	5	Inefficient	3255	9496.1085	00000110001000	R00100110001000	9488.60471861202
3	5	Inefficient	3360	9496.1085	00000110001000	R00001110001000	9488.60471861202
3	5	Inefficient	3365	9494.7801	00000010000001	R00000010000101	9488.60471861202
3	5	Inefficient	3406	9509.5408	11110001110010	R11110011110010	9488.60471861202
3	5	Inefficient	3411	9506.8179	00000011001111	R00001011001111	9488.60471861202
3	5	Inefficient	3412	9496.1085	00000110001000	C	9488.60471861202
3	6	Efficient	2702	9494.7801	00000010000001	R00100010000001	9488.60471861202
3	6	Efficient	2723	9494.7801	00000010000001	R00001010000001	9488.60471861202
3	6	Efficient	2725	9494.7801	00000010000001	S	9488.60471861202
3	6	Efficient	2728	9493.244	00000010000000	E	9488.60471861202
3	6	Efficient	2730	9494.7801	00000010000001	R00010010000001	9488.60471861202
3	6	Efficient	2747	9494.7801	00000010000001	R00000011000001	9488.60471861202
3	6	Efficient	2750	9494.7801	00000010000001	R01000010000001	9488.60471861202
3	6	Efficient	2763	9493.244	00000010000000	E	9488.60471861202
3	6	Efficient	2781	9494.7801	00000010000001	R00000010010001	9488.60471861202
3	6	Efficient	2843	9494.7801	00000010000001	R00000010001001	9488.60471861202
3	6	Inefficient	3011	9496.1085	00000110001000	R10000110001000	9488.60471861202
3	6	Inefficient	3033	9496.1085	00000110001000	R00000110101000	9488.60471861202
3	6	Inefficient	3255	9495.9732	00000110000000	E	9488.60471861202
3	6	Inefficient	3360	9496.1085	00000110001000	R00000110011000	9488.60471861202
3	6	Inefficient	3365	9494.7801	00000010000001	R00000000000001	9488.60471861202
3	6	Inefficient	3406	9509.5408	11110001110010	R11110001110110	9488.60471861202
3	6	Inefficient	3411	9494.7801	00000010000001	C	9488.60471861202
3	6	Inefficient	3412	9495.9732	00000110000000	E	9488.60471861202
3	7	Efficient	2702	9493.244	00000010000000	C	9488.60471861202
3	7	Efficient	2723	9493.244	00000010000000	C	9488.60471861202
3	7	Efficient	2725	9493.244	00000010000000	C	9488.60471861202
3	7	Efficient	2728	9493.244	00000010000000	R00000000000000	9488.60471861202
3	7	Efficient	2730	9493.244	00000010000000	C	9488.60471861202
3	7	Efficient	2747	9494.7801	00000010000001	F	9488.60471861202
3	7	Efficient	2750	9493.244	00000010000000	C	9488.60471861202
3	7	Efficient	2763	9493.244	00000010000000	R00100010000000	9488.60471861202
3	7	Efficient	2781	9493.244	00000010000000	C	9488.60471861202
3	7	Efficient	2843	9493.244	00000010000000	C	9488.60471861202
3	7	Inefficient	3011	9495.9732	00000110000000	C	9488.60471861202
3	7	Inefficient	3033	9494.7801	00000010000001	C	9488.60471861202
3	7	Inefficient	3255	9495.9732	00000110000000	R00000110000010	9488.60471861202
3	7	Inefficient	3360	9496.1085	00000110001000	R00000110001100	9488.60471861202
3	7	Inefficient	3365	9494.7801	00000010000001	R00001010000001	9488.60471861202
3	7	Inefficient	3406	9509.5408	11110001110010	R11111001110010	9488.60471861202
3	7	Inefficient	3411	9494.7801	00000010000001	R00000010010001	9488.60471861202
3	7	Inefficient	3412	9495.9732	00000110000000	S	9488.60471861202
3	8	Efficient	2702	9493.244	00000010000000	R00000010000010	9488.60471861202
3	8	Efficient	2723	9493.244	00000010000000	R00000010000100	9488.60471861202
3	8	Efficient	2725	9493.244	00000010000000	S	9488.60471861202
3	8	Efficient	2728	9493.244	00000010000000	R10000010000000	9488.60471861202
3	8	Efficient	2730	9493.244	00000010000000	F	9488.60471861202
3	8	Efficient	2747	9494.7801	00000010000001	F	9488.60471861202
3	8	Efficient	2750	9493.244	00000010000000	R00000011000000	9488.60471861202
3	8	Efficient	2763	9493.244	00000010000000	R00100010000000	9488.60471861202
3	8	Efficient	2781	9493.244	00000010000000	R00000010000100	9488.60471861202
3	8	Efficient	2843	9493.244	00000010000000	R00000110000000	9488.60471861202
3	8	Inefficient	3011	9495.9732	00000110000000	R00000110001000	9488.60471861202
3	8	Inefficient	3033	9494.7801	00000010000001	R01000010000001	9488.60471861202
3	8	Inefficient	3255	9495.9732	00000110000000	R00000110010000	9488.60471861202
3	8	Inefficient	3360	9496.1085	00000110001000	R01000110001000	9488.60471861202
3	8	Inefficient	3365	9494.7801	00000010000001	R00000010001001	9488.60471861202
3	8	Inefficient	3406	9509.5408	11110001110010	R11110101110010	9488.60471861202
3	8	Inefficient	3411	9494.7801	00000010000001	R00010010000001	9488.60471861202
3	8	Inefficient	3412	9493.244	00000010000000	E	9488.60471861202
3	9	Efficient	2702	9493.244	00000010000000	R00000010000001	9488.60471861202
3	9	Efficient	2723	9493.244	00000010000000	R01000010000000	9488.60471861202
3	9	Efficient	2725	9493.244	00000010000000	S	9488.60471861202
3	9	Efficient	2728	9493.244	00000010000000	R00000010100000	9488.60471861202
3	9	Efficient	2730	9493.244	00000010000000	R00000110000000	9488.60471861202
3	9	Efficient	2747	9494.7801	00000010000001	R00000010000011	9488.60471861202
3	9	Efficient	2750	9493.244	00000010000000	R00000010100000	9488.60471861202
3	9	Efficient	2763	9493.244	00000010000000	R00000011000000	9488.60471861202
3	9	Efficient	2781	9493.244	00000010000000	R00000010010000	9488.60471861202
3	9	Efficient	2843	9493.244	00000010000000	R00000010010000	9488.60471861202
3	9	Inefficient	3011	9495.9732	00000110000000	R00000111000000	9488.60471861202
3	9	Inefficient	3033	9493.244	00000010000000	C	9488.60471861202
3	9	Inefficient	3255	9495.5486	00001110000000	E	9488.60471861202
3	9	Inefficient	3360	9496.1085	00000110001000	R00000110001001	9488.60471861202
3	9	Inefficient	3365	9494.7801	00000010000001	R00000000000001	9488.60471861202
3	9	Inefficient	3406	9509.5408	11110001110010	R11110101110010	9488.60471861202
3	9	Inefficient	3411	9493.244	00000010000000	C	9488.60471861202
3	9	Inefficient	3412	9493.244	00000010000000	R00000000000000	9488.60471861202
3	10	Efficient	2702	9493.244	00000010000000	R00010010000000	9488.60471861202
3	10	Efficient	2723	9493.244	00000010000000	R10000010000000	9488.60471861202
3	10	Efficient	2725	9493.244	00000010000000	S	9488.60471861202
3	10	Efficient	2728	9493.244	00000010000000	R00000010001000	9488.60471861202
3	10	Efficient	2730	9493.244	00000010000000	R00100010000000	9488.60471861202
3	10	Efficient	2747	9494.7801	00000010000001	R01000010000001	9488.60471861202
3	10	Efficient	2750	9493.244	00000010000000	R01000010000000	9488.60471861202
3	10	Efficient	2763	9493.244	00000010000000	R10000010000000	9488.60471861202
3	10	Efficient	2781	9493.244	00000010000000	R00010010000000	9488.60471861202
3	10	Efficient	2843	9493.244	00000010000000	R00010010000000	9488.60471861202
3	10	Inefficient	3011	9495.5486	00001110000000	C	9488.60471861202
3	10	Inefficient	3033	9493.244	00000010000000	R00000010100000	9488.60471861202
3	10	Inefficient	3255	9495.5486	00001110000000	R00001110000001	9488.60471861202
3	10	Inefficient	3360	9494.7801	00000010000001	C	9488.60471861202
3	10	Inefficient	3365	9494.7801	00000010000001	S	9488.60471861202
3	10	Inefficient	3406	9503.7131	01110001110010	E	9488.60471861202
3	10	Inefficient	3411	9493.244	00000010000000	R00010010000000	9488.60471861202
3	10	Inefficient	3412	9493.244	00000010000000	S	9488.60471861202
3	11	Efficient	2702	9493.244	00000010000000	R00100010000000	9488.60471861202
3	11	Efficient	2723	9493.244	00000010000000	R00000000000000	9488.60471861202
3	11	Efficient	2725	9493.244	00000010000000	R10000010000000	9488.60471861202
3	11	Efficient	2728	9493.244	00000010000000	R00001010000000	9488.60471861202
3	11	Efficient	2730	9493.244	00000010000000	R00100010000000	9488.60471861202
3	11	Efficient	2747	9494.7801	00000010000001	F	9488.60471861202
3	11	Efficient	2750	9493.244	00000010000000	R00001010000000	9488.60471861202
3	11	Efficient	2763	9493.244	00000010000000	R00000010000100	9488.60471861202
3	11	Efficient	2781	9493.244	00000010000000	R00000011000000	9488.60471861202
3	11	Efficient	2843	9493.244	00000010000000	R00000011000000	9488.60471861202
3	11	Inefficient	3011	9494.7801	00000010000001	C	9488.60471861202
3	11	Inefficient	3033	9493.244	00000010000000	R01000010000000	9488.60471861202
3	11	Inefficient	3255	9495.5486	00001110000000	R00001110001000	9488.60471861202
3	11	Inefficient	3360	9494.7801	00000010000001	R00000110000001	9488.60471861202
3	11	Inefficient	3365	9493.244	00000010000000	C	9488.60471861202
3	11	Inefficient	3406	9503.7131	01110001110010	R01100001110010	9488.60471861202
3	11	Inefficient	3411	9493.244	00000010000000	R00000010001000	9488.60471861202
3	11	Inefficient	3412	9493.244	00000010000000	R00000000000000	9488.60471861202
3	12	Efficient	2702	9493.244	00000010000000	R00001010000000	9488.60471861202
3	12	Efficient	2723	9493.244	00000010000000	R00000010000001	9488.60471861202
3	12	Efficient	2725	9493.244	00000010000000	R00000011000000	9488.60471861202
3	12	Efficient	2728	9493.244	00000010000000	F	9488.60471861202
3	12	Efficient	2730	9493.244	00000010000000	R00001010000000	9488.60471861202
3	12	Efficient	2747	9494.7801	00000010000001	F	9488.60471861202
3	12	Efficient	2750	9493.244	00000010000000	R00000011000000	9488.60471861202
3	12	Efficient	2763	9493.244	00000010000000	R00001010000000	9488.60471861202
3	12	Efficient	2781	9493.244	00000010000000	R00001010000000	9488.60471861202
3	12	Efficient	2843	9493.244	00000010000000	R00000010000001	9488.60471861202
3	12	Inefficient	3011	9494.7801	00000010000001	R00000010000011	9488.60471861202
3	12	Inefficient	3033	9493.244	00000010000000	S	9488.60471861202
3	12	Inefficient	3255	9495.5486	00001110000000	R00001010000000	9488.60471861202
3	12	Inefficient	3360	9494.7801	00000010000001	R00000000000001	9488.60471861202
3	12	Inefficient	3365	9493.244	00000010000000	R00000010010000	9488.60471861202
3	12	Inefficient	3406	9499.135	01110001110000	E	9488.60471861202
3	12	Inefficient	3411	9493.244	00000010000000	R00000010000001	9488.60471861202
3	12	Inefficient	3412	9493.244	00000010000000	R00000000000000	9488.60471861202
3	13	Efficient	2702	9493.244	00000010000000	R00000000000000	9488.60471861202
3	13	Efficient	2723	9493.244	00000010000000	R10000010000000	9488.60471861202
3	13	Efficient	2725	9493.244	00000010000000	R00000010010000	9488.60471861202
3	13	Efficient	2728	9493.244	00000010000000	R00000010000100	9488.60471861202
3	13	Efficient	2730	9493.244	00000010000000	R00000010000001	9488.60471861202
3	13	Efficient	2747	9494.7801	00000010000001	F	9488.60471861202
3	13	Efficient	2750	9493.244	00000010000000	R00000010010000	9488.60471861202
3	13	Efficient	2763	9493.244	00000010000000	R00000000000000	9488.60471861202
3	13	Efficient	2781	9493.244	00000010000000	R00000110000000	9488.60471861202
3	13	Efficient	2843	9493.244	00000010000000	R00100010000000	9488.60471861202
3	13	Inefficient	3011	9494.7801	00000010000001	R00010010000001	9488.60471861202
3	13	Inefficient	3033	9493.244	00000010000000	R00000000000000	9488.60471861202
3	13	Inefficient	3255	9495.5486	00001110000000	R00011110000000	9488.60471861202
3	13	Inefficient	3360	9494.7801	00000010000001	R00000011000001	9488.60471861202
3	13	Inefficient	3365	9493.244	00000010000000	R00000010000010	9488.60471861202
3	13	Inefficient	3406	9497.3497	01010001110000	E	9488.60471861202
3	13	Inefficient	3411	9493.244	00000010000000	R00000000000000	9488.60471861202
3	13	Inefficient	3412	9493.244	00000010000000	R00000010001000	9488.60471861202
3	14	Efficient	2702	9493.244	00000010000000	R00000010000010	9488.60471861202
3	14	Efficient	2723	9493.244	00000010000000	R00000010000100	9488.60471861202
3	14	Efficient	2725	9493.244	00000010000000	R01000010000000	9488.60471861202
3	14	Efficient	2728	9493.244	00000010000000	R00000011000000	9488.60471861202
3	14	Efficient	2730	9493.244	00000010000000	R00000010001000	9488.60471861202
3	14	Efficient	2747	9494.7801	00000010000001	F	9488.60471861202
3	14	Efficient	2750	9493.244	00000010000000	R00000010000001	9488.60471861202
3	14	Efficient	2763	9493.244	00000010000000	R00000011000000	9488.60471861202
3	14	Efficient	2781	9493.244	00000010000000	R00000010000001	9488.60471861202
3	14	Efficient	2843	9493.244	00000010000000	R00000000000000	9488.60471861202
3	14	Inefficient	3011	9494.7801	00000010000001	R00001010000001	9488.60471861202
3	14	Inefficient	3033	9493.244	00000010000000	S	9488.60471861202
3	14	Inefficient	3255	9493.244	00000010000000	C	9488.60471861202
3	14	Inefficient	3360	9493.244	00000010000000	C	9488.60471861202
3	14	Inefficient	3365	9493.244	00000010000000	R00000000000000	9488.60471861202
3	14	Inefficient	3406	9495.0992	01000001110000	E	9488.60471861202
3	14	Inefficient	3411	9493.244	00000010000000	S	9488.60471861202
3	14	Inefficient	3412	9493.244	00000010000000	R00000010000001	9488.60471861202
3	15	Efficient	2702	9493.244	00000010000000	R00000010000001	9488.60471861202
3	15	Efficient	2723	9493.244	00000010000000	S	9488.60471861202
3	15	Efficient	2725	9493.244	00000010000000	R00000010000100	9488.60471861202
3	15	Efficient	2728	9493.244	00000010000000	R00000010000010	9488.60471861202
3	15	Efficient	2730	9493.244	00000010000000	R10000010000000	9488.60471861202
3	15	Efficient	2747	9494.7801	00000010000001	F	9488.60471861202
3	15	Efficient	2750	9493.244	00000010000000	R00000010001000	9488.60471861202
3	15	Efficient	2763	9493.244	00000010000000	R01000010000000	9488.60471861202
3	15	Efficient	2781	9493.244	00000010000000	R00000011000000	9488.60471861202
3	15	Efficient	2843	9493.244	00000010000000	R00000010000010	9488.60471861202
3	15	Inefficient	3011	9493.244	00000010000000	C	9488.60471861202
3	15	Inefficient	3033	9493.244	00000010000000	F	9488.60471861202
3	15	Inefficient	3255	9493.244	00000010000000	R00000010001000	9488.60471861202
3	15	Inefficient	3360	9493.244	00000010000000	S	9488.60471861202
3	15	Inefficient	3365	9493.244	00000010000000	R00000000000000	9488.60471861202
3	15	Inefficient	3406	9491.3642	00000001110000	E	9488.60471861202
3	15	Inefficient	3411	9493.244	00000010000000	S	9488.60471861202
3	15	Inefficient	3412	9493.244	00000010000000	R00001010000000	9488.60471861202
4	0	Efficient	4635	23008.9396	11010111110010	I	22950.0408929382
4	0	Efficient	4636	23002.1687	11011010010001	I	22950.0408929382
4	0	Efficient	4651	22990.3645	00100001001010	I	22950.0408929382
4	0	Efficient	4654	22989.3324	01100101001011	I	22950.0408929382
4	0	Efficient	4679	22972.9638	10100110010101	I	22950.0408929382
4	0	Efficient	4683	23011.2299	11100110100010	I	22950.0408929382
4	0	Efficient	4979	22982.0788	01101011111111	I	22950.0408929382
4	0	Efficient	4993	22976.4337	11011000011010	I	22950.0408929382
4	0	Efficient	5066	22968.9579	01011001100100	I	22950.0408929382
4	0	Efficient	5068	23003.6848	01010000101000	I	22950.0408929382
4	0	Inefficient	6106	23008.9396	11010111110010	I	22950.0408929382
4	0	Inefficient	6110	23011.2299	11100110100010	I	22950.0408929382
4	0	Inefficient	6114	22972.9638	10100110010101	I	22950.0408929382
4	0	Inefficient	6300	22968.9579	01011001100100	I	22950.0408929382
4	0	Inefficient	6499	23002.1687	11011010010001	I	22950.0408929382
4	0	Inefficient	6559	23003.6848	01010000101000	I	22950.0408929382
4	0	Inefficient	6573	22989.3324	01100101001011	I	22950.0408929382
4	0	Inefficient	6583	22990.3645	00100001001010	I	22950.0408929382
4	0	Inefficient	6586	22976.4337	11011000011010	I	22950.0408929382
4	0	Inefficient	6591	22982.0788	01101011111111	I	22950.0408929382
4	1	Efficient	4635	22968.9579	01011001100100	C	22950.0408929382
4	1	Efficient	4636	23001.7972	11011011010001	E	22950.0408929382
4	1	Efficient	4651	22968.9579	01011001100100	C	22950.0408929382
4	1	Efficient	4654	22968.9579	01011001100100	C	22950.0408929382
4	1	Efficient	4679	22968.9579	01011001100100	C	22950.0408929382
4	1	Efficient	4683	23011.2299	11100110100010	F	22950.0408929382
4	1	Efficient	4979	22982.0788	01101011111111	F	22950.0408929382
4	1	Efficient	5066	22968.9579	01011001100100	R01011001110100	22950.0408929382
4	1	Efficient	5068	22998.0226	01010000001000	E	22950.0408929382
4	1	Inefficient	6106	23008.9396	11010111110010	R11110111110010	22950.0408929382
4	1	Inefficient	6110	22972.9638	10100110010101	C	22950.0408929382
4	1	Inefficient	6114	22968.9579	01011001100100	C	22950.0408929382
4	1	Inefficient	6300	22968.9579	01011001100100	F	22950.0408929382
4	1	Inefficient	6499	22976.4337	11011000011010	C	22950.0408929382
4	1	Inefficient	6559	22968.9579	01011001100100	C	22950.0408929382
4	1	Inefficient	6583	22990.3645	00100001001010	F	22950.0408929382
4	1	Inefficient	6586	22976.4337	11011000011010	R10011000011010	22950.0408929382
4	1	Inefficient	6591	22976.4337	11011000011010	C	22950.0408929382
4	2	Efficient	4635	22968.9579	01011001100100	R01111001100100	22950.0408929382
4	2	Efficient	4636	22968.9579	01011001100100	C	22950.0408929382
4	2	Efficient	4651	22968.9579	01011001100100	S	22950.0408929382
4	2	Efficient	4654	22968.9579	01011001100100	R01111001100100	22950.0408929382
4	2	Efficient	4679	22968.9579	01011001100100	R01011001100101	22950.0408929382
4	2	Efficient	4683	23004.3258	11100110100000	E	22950.0408929382
4	2	Efficient	4979	22982.0788	01101011111111	F	22950.0408929382
4	2	Efficient	5066	22968.9579	01011001100100	R01011001100101	22950.0408929382
4	2	Efficient	5068	22998.0226	01010000001000	R01010000000000	22950.0408929382
4	2	Inefficient	6106	22968.9579	01011001100100	C	22950.0408929382
4	2	Inefficient	6110	22968.9579	01011001100100	C	22950.0408929382
4	2	Inefficient	6114	22968.9579	01011001100100	R01011001110100	22950.0408929382
4	2	Inefficient	6300	22968.9579	01011001100100	S	22950.0408929382
4	2	Inefficient	6499	22972.9638	10100110010101	C	22950.0408929382
4	2	Inefficient	6559	22968.9579	01011001100100	R01011101100100	22950.0408929382
4	2	Inefficient	6583	22974.9573	00100001001110	E	22950.0408929382
4	2	Inefficient	6586	22975.2637	11011000011110	E	22950.0408929382
4	2	Inefficient	6591	22976.4337	11011000011010	R11011100011010	22950.0408929382
4	3	Efficient	4635	22968.9579	01011001100100	R01011001101100	22950.0408929382
4	3	Efficient	4636	22968.9579	01011001100100	R01011101100100	22950.0408929382
4	3	Efficient	4651	22968.9579	01011001100100	S	22950.0408929382
4	3	Efficient	4654	22968.9579	01011001100100	R01011101100100	22950.0408929382
4	3	Efficient	4679	22968.9579	01011001100100	R01011101100100	22950.0408929382
4	3	Efficient	4683	22997.4307	11100110000000	E	22950.0408929382
4	3	Efficient	5066	22968.9579	01011001100100	R01001001100100	22950.0408929382
4	3	Efficient	5068	22991.883	01000000001000	E	22950.0408929382
4	3	Inefficient	6106	22968.9579	01011001100100	R01011001101100	22950.0408929382
4	3	Inefficient	6110	22968.9579	01011001100100	R01011001101100	22950.0408929382
4	3	Inefficient	6114	22968.1788	01011001000100	E	22950.0408929382
4	3	Inefficient	6300	22968.9579	01011001100100	R01111001100100	22950.0408929382
4	3	Inefficient	6499	22968.9579	01011001100100	C	22950.0408929382
4	3	Inefficient	6559	22967.988	00011001100100	E	22950.0408929382
4	3	Inefficient	6583	22974.9573	00100001001110	R00100011001110	22950.0408929382
4	3	Inefficient	6586	22972.9638	10100110010101	C	22950.0408929382
4	3	Inefficient	6591	22968.9579	01011001100100	C	22950.0408929382
4	4	Efficient	4635	22968.9579	01011001100100	R01011001100110	22950.0408929382
4	4	Efficient	4636	22968.9579	01011001100100	R01011011100100	22950.0408929382
4	4	Efficient	4651	22968.9579	01011001100100	S	22950.0408929382
4	4	Efficient	4654	22968.9579	01011001100100	R11011001100100	22950.0408929382
4	4	Efficient	4679	22968.9579	01011001100100	R01011101100100	22950.0408929382
4	4	Efficient	4683	22968.9579	01011001100100	C	22950.0408929382
4	4	Efficient	5066	22968.9579	01011001100100	R01011001100110	22950.0408929382
4	4	Efficient	5068	22989.6038	00000000001000	E	22950.0408929382
4	4	Inefficient	6106	22968.9579	01011001100100	R01011001100101	22950.0408929382
4	4	Inefficient	6110	22968.9579	01011001100100	S	22950.0408929382
4	4	Inefficient	6114	22965.2382	00011001000100	E	22950.0408929382
4	4	Inefficient	6300	22967.988	00011001100100	C	22950.0408929382
4	4	Inefficient	6499	22968.9579	01011001100100	R01001001100100	22950.0408929382
4	4	Inefficient	6559	22965.2382	00011001000100	E	22950.0408929382
4	4	Inefficient	6583	22974.9573	00100001001110	R00101001001110	22950.0408929382
4	4	Inefficient	6586	22968.9579	01011001100100	C	22950.0408929382
4	4	Inefficient	6591	22968.9579	01011001100100	R01011001110100	22950.0408929382
4	5	Efficient	4635	22968.9579	01011001100100	R01001001100100	22950.0408929382
4	5	Efficient	4636	22968.9579	01011001100100	R01011001101100	22950.0408929382
4	5	Efficient	4651	22968.9579	01011001100100	S	22950.0408929382
4	5	Efficient	4654	22968.9579	01011001100100	R01011001100101	22950.0408929382
4	5	Efficient	4679	22968.9579	01011001100100	R11011001100100	22950.0408929382
4	5	Efficient	4683	22968.9579	01011001100100	F	22950.0408929382
4	5	Efficient	5066	22968.9579	01011001100100	R01111001100100	22950.0408929382
4	5	Efficient	5068	22985.7419	00000010001000	E	22950.0408929382
4	5	Inefficient	6106	22968.1788	01011001000100	E	22950.0408929382
4	5	Inefficient	6110	22965.2382	00011001000100	C	22950.0408929382
4	5	Inefficient	6114	22965.2382	00011001000100	R00010001000100	22950.0408929382
4	5	Inefficient	6300	22965.2382	00011001000100	C	22950.0408929382
4	5	Inefficient	6499	22968.9579	01011001100100	R01111001100100	22950.0408929382
4	5	Inefficient	6559	22965.2382	00011001000100	R00011011000100	22950.0408929382
4	5	Inefficient	6583	22971.5444	00100101001110	E	22950.0408929382
4	5	Inefficient	6586	22968.9579	01011001100100	R01011000100100	22950.0408929382
4	5	Inefficient	6591	22968.9579	01011001100100	R01001001100100	22950.0408929382
4	6	Efficient	4635	22968.9579	01011001100100	R11011001100100	22950.0408929382
4	6	Efficient	4636	22968.9579	01011001100100	R01001001100100	22950.0408929382
4	6	Efficient	4651	22968.9579	01011001100100	S	22950.0408929382
4	6	Efficient	4654	22968.9579	01011001100100	R01011011100100	22950.0408929382
4	6	Efficient	4679	22968.9579	01011001100100	F	22950.0408929382
4	6	Efficient	4683	22968.9579	01011001100100	S	22950.0408929382
4	6	Efficient	5066	22968.9579	01011001100100	R01001001100100	22950.0408929382
4	6	Efficient	5068	22968.9579	01011001100100	C	22950.0408929382
4	6	Inefficient	6106	22968.1788	01011001000100	R01011001001100	22950.0408929382
4	6	Inefficient	6110	22965.2382	00011001000100	R01011001000100	22950.0408929382
4	6	Inefficient	6114	22965.2382	00011001000100	R00111001000100	22950.0408929382
4	6	Inefficient	6300	22965.2382	00011001000100	R10011001000100	22950.0408929382
4	6	Inefficient	6499	22965.2382	00011001000100	C	22950.0408929382
4	6	Inefficient	6559	22965.2382	00011001000100	R00010001000100	22950.0408929382
4	6	Inefficient	6583	22971.5444	00100101001110	R10100101001110	22950.0408929382
4	6	Inefficient	6586	22968.9579	01011001100100	R11011001100100	22950.0408929382
4	6	Inefficient	6591	22968.1788	01011001000100	C	22950.0408929382
4	7	Efficient	4635	22968.9579	01011001100100	R01011001101100	22950.0408929382
4	7	Efficient	4636	22968.9579	01011001100100	R01011001100110	22950.0408929382
4	7	Efficient	4651	22968.9579	01011001100100	S	22950.0408929382
4	7	Efficient	4654	22967.988	00011001100100	E	22950.0408929382
4	7	Efficient	4679	22968.9579	01011001100100	R01011001100110	22950.0408929382
4	7	Efficient	5066	22968.1788	01011001000100	E	22950.0408929382
4	7	Efficient	5068	22968.9579	01011001100100	F	22950.0408929382
4	7	Inefficient	6106	22968.1788	01011001000100	R01010001000100	22950.0408929382
4	7	Inefficient	6110	22965.2382	00011001000100	R01011001000100	22950.0408929382
4	7	Inefficient	6114	22965.2382	00011001000100	R00111001000100	22950.0408929382
4	7	Inefficient	6300	22965.2382	00011001000100	R00111001000100	22950.0408929382
4	7	Inefficient	6499	22965.2382	00011001000100	F	22950.0408929382
4	7	Inefficient	6559	22965.2382	00011001000100	R00011001010100	22950.0408929382
4	7	Inefficient	6583	22968.2625	00100101001111	E	22950.0408929382
4	7	Inefficient	6586	22965.2382	00011001000100	C	22950.0408929382
4	7	Inefficient	6591	22965.2382	00011001000100	C	22950.0408929382
4	8	Efficient	4635	22967.988	00011001100100	C	22950.0408929382
4	8	Efficient	4636	22967.988	00011001100100	C	22950.0408929382
4	8	Efficient	4651	22967.988	00011001100100	C	22950.0408929382
4	8	Efficient	4654	22967.988	00011001100100	R00011011100100	22950.0408929382
4	8	Efficient	4679	22967.988	00011001100100	C	22950.0408929382
4	8	Efficient	5066	22967.988	00011001100100	C	22950.0408929382
4	8	Efficient	5068	22968.9579	01011001100100	R01011001110100	22950.0408929382
4	8	Inefficient	6106	22968.1788	01011001000100	R01011000000100	22950.0408929382
4	8	Inefficient	6110	22965.2382	00011001000100	R00011001010100	22950.0408929382
4	8	Inefficient	6114	22965.2382	00011001000100	R01011001000100	22950.0408929382
4	8	Inefficient	6300	22965.2382	00011001000100	R00011011000100	22950.0408929382
4	8	Inefficient	6499	22965.2382	00011001000100	R00011001000000	22950.0408929382
4	8	Inefficient	6559	22965.2382	00011001000100	R00011001100100	22950.0408929382
4	8	Inefficient	6583	22968.2625	00100101001111	R00100101011111	22950.0408929382
4	8	Inefficient	6586	22965.2382	00011001000100	R00011001000101	22950.0408929382
4	8	Inefficient	6591	22965.2382	00011001000100	R00011001000101	22950.0408929382
4	9	Efficient	4635	22967.988	00011001100100	R00011001101100	22950.0408929382
4	9	Efficient	4636	22967.988	00011001100100	R00111001100100	22950.0408929382
4	9	Efficient	4651	22967.988	00011001100100	F	22950.0408929382
4	9	Efficient	4654	22967.988	00011001100100	R00001001100100	22950.0408929382
4	9	Efficient	4679	22967.988	00011001100100	F	22950.0408929382
4	9	Efficient	5066	22965.2382	00011001000100	E	22950.0408929382
4	9	Efficient	5068	22968.9579	01011001100100	R01001001100100	22950.0408929382
4	9	Inefficient	6106	22968.1788	01011001000100	R01011001000110	22950.0408929382
4	9	Inefficient	6110	22965.2382	00011001000100	R00011001010100	22950.0408929382
4	9	Inefficient	6114	22965.2382	00011001000100	R00011001000101	22950.0408929382
4	9	Inefficient	6300	22965.2382	00011001000100	R01011001000100	22950.0408929382
4	9	Inefficient	6499	22965.2382	00011001000100	R00010001000100	22950.0408929382
4	9	Inefficient	6559	22965.2382	00011001000100	R10011001000100	22950.0408929382
4	9	Inefficient	6583	22968.2625	00100101001111	R00110101001111	22950.0408929382
4	9	Inefficient	6586	22965.2382	00011001000100	R00011001001100	22950.0408929382
4	9	Inefficient	6591	22965.2382	00011001000100	R00011001010100	22950.0408929382
4	10	Efficient	4635	22965.2382	00011001000100	C	22950.0408929382
4	10	Efficient	4636	22965.2382	00011001000100	C	22950.0408929382
4	10	Efficient	4651	22965.2382	00011001000100	C	22950.0408929382
4	10	Efficient	4654	22965.2382	00011001000100	C	22950.0408929382
4	10	Efficient	4679	22965.2382	00011001000100	C	22950.0408929382
4	10	Efficient	5066	22965.2382	00011001000100	R00010001000100	22950.0408929382
4	10	Efficient	5068	22965.2382	00011001000100	C	22950.0408929382
4	10	Inefficient	6106	22968.1788	01011001000100	R01011001000000	22950.0408929382
4	10	Inefficient	6110	22965.2382	00011001000100	R01011001000100	22950.0408929382
4	10	Inefficient	6114	22965.2382	00011001000100	R00011001001100	22950.0408929382
4	10	Inefficient	6300	22965.2382	00011001000100	R00011001010100	22950.0408929382
4	10	Inefficient	6499	22965.2382	00011001000100	S	22950.0408929382
4	10	Inefficient	6559	22965.2382	00011001000100	R00001001000100	22950.0408929382
4	10	Inefficient	6583	22964.7596	01100101001111	E	22950.0408929382
4	10	Inefficient	6586	22965.2382	00011001000100	R00011101000100	22950.0408929382
4	10	Inefficient	6591	22965.2382	00011001000100	R01011001000100	22950.0408929382
4	11	Efficient	4635	22965.2382	00011001000100	R00010001000100	22950.0408929382
4	11	Efficient	4636	22965.2382	00011001000100	R01011001000100	22950.0408929382
4	11	Efficient	4651	22965.2382	00011001000100	S	22950.0408929382
4	11	Efficient	4654	22965.2382	00011001000100	R00011001000101	22950.0408929382
4	11	Efficient	4679	22965.2382	00011001000100	R00011011000100	22950.0408929382
4	11	Efficient	5066	22965.2382	00011001000100	R00011000000100	22950.0408929382
4	11	Efficient	5068	22965.2382	00011001000100	R00001001000100	22950.0408929382
4	11	Inefficient	6106	22968.1788	01011001000100	R01011001100100	22950.0408929382
4	11	Inefficient	6110	22965.2382	00011001000100	R00011101000100	22950.0408929382
4	11	Inefficient	6114	22965.2382	00011001000100	R00011001010100	22950.0408929382
4	11	Inefficient	6300	22964.7596	01100101001111	C	22950.0408929382
4	11	Inefficient	6499	22965.2382	00011001000100	F	22950.0408929382
4	11	Inefficient	6559	22965.2382	00011001000100	R00011000000100	22950.0408929382
4	11	Inefficient	6583	22964.7596	01100101001111	R01110101001111	22950.0408929382
4	11	Inefficient	6586	22964.7596	01100101001111	C	22950.0408929382
4	11	Inefficient	6591	22964.7596	01100101001111	C	22950.0408929382
4	12	Efficient	4635	22965.2382	00011001000100	R00011001000110	22950.0408929382
4	12	Efficient	4636	22965.2382	00011001000100	R00010001000100	22950.0408929382
4	12	Efficient	4651	22965.2382	00011001000100	S	22950.0408929382
4	12	Efficient	4654	22965.2382	00011001000100	F	22950.0408929382
4	12	Efficient	4679	22965.2382	00011001000100	R00111001000100	22950.0408929382
4	12	Efficient	5066	22965.2382	00011001000100	R00011001010100	22950.0408929382
4	12	Efficient	5068	22965.2382	00011001000100	R00010001000100	22950.0408929382
4	12	Inefficient	6106	22967.7166	01011011000100	E	22950.0408929382
4	12	Inefficient	6110	22965.2382	00011001000100	R00011001000000	22950.0408929382
4	12	Inefficient	6114	22965.2382	00011001000100	R00011000000100	22950.0408929382
4	12	Inefficient	6300	22964.7596	01100101001111	R01100101001011	22950.0408929382
4	12	Inefficient	6499	22964.7596	01100101001111	C	22950.0408929382
4	12	Inefficient	6559	22964.7596	01100101001111	C	22950.0408929382
4	12	Inefficient	6583	22959.7774	01100101000111	E	22950.0408929382
4	12	Inefficient	6586	22959.7774	01100101000111	E	22950.0408929382
4	12	Inefficient	6591	22964.7596	01100101001111	R01100101101111	22950.0408929382
4	13	Efficient	4635	22965.2382	00011001000100	R00011001001100	22950.0408929382
4	13	Efficient	4636	22965.2382	00011001000100	R00011001100100	22950.0408929382
4	13	Efficient	4651	22965.2382	00011001000100	S	22950.0408929382
4	13	Efficient	4654	22965.2382	00011001000100	R00011001010100	22950.0408929382
4	13	Efficient	4679	22965.2382	00011001000100	R00011001100100	22950.0408929382
4	13	Efficient	5066	22965.2382	00011001000100	R00011001000000	22950.0408929382
4	13	Efficient	5068	22965.2382	00011001000100	R00011001000101	22950.0408929382
4	13	Inefficient	6106	22967.7166	01011011000100	R01111011000100	22950.0408929382
4	13	Inefficient	6110	22965.2382	00011001000100	R00011001100100	22950.0408929382
4	13	Inefficient	6114	22965.2382	00011001000100	R01011001000100	22950.0408929382
4	13	Inefficient	6300	22959.7774	01100101000111	C	22950.0408929382
4	13	Inefficient	6499	22959.7774	01100101000111	C	22950.0408929382
4	13	Inefficient	6559	22962.1947	01000101001111	E	22950.0408929382
4	13	Inefficient	6583	22954.9146	01100101000101	E	22950.0408929382
4	13	Inefficient	6586	22959.7497	01100101010111	E	22950.0408929382
4	13	Inefficient	6591	22959.7774	01100101000111	C	22950.0408929382
4	14	Efficient	4635	22965.2382	00011001000100	R00011001010100	22950.0408929382
4	14	Efficient	4636	22965.2382	00011001000100	R00011001000000	22950.0408929382
4	14	Efficient	4651	22965.2382	00011001000100	S	22950.0408929382
4	14	Efficient	4654	22965.2382	00011001000100	R00011001001100	22950.0408929382
4	14	Efficient	4679	22965.2382	00011001000100	R10011001000100	22950.0408929382
4	14	Efficient	5066	22965.2382	00011001000100	R00011001000101	22950.0408929382
4	14	Efficient	5068	22965.2382	00011001000100	R00011001000110	22950.0408929382
4	14	Inefficient	6106	22959.7774	01100101000111	C	22950.0408929382
4	14	Inefficient	6110	22959.7774	01100101000111	C	22950.0408929382
4	14	Inefficient	6114	22959.7774	01100101000111	C	22950.0408929382
4	14	Inefficient	6300	22954.9146	01100101000101	C	22950.0408929382
4	14	Inefficient	6499	22959.7497	01100101010111	C	22950.0408929382
4	14	Inefficient	6559	22959.7774	01100101000111	C	22950.0408929382
4	14	Inefficient	6583	22954.9146	01100101000101	F	22950.0408929382
4	14	Inefficient	6586	22954.9146	01100101000101	C	22950.0408929382
4	14	Inefficient	6591	22954.9146	01100101000101	C	22950.0408929382
4	15	Efficient	4635	22965.2382	00011001000100	R00011011000100	22950.0408929382
4	15	Efficient	4636	22965.2382	00011001000100	R00011011000100	22950.0408929382
4	15	Efficient	4651	22965.2382	00011001000100	S	22950.0408929382
4	15	Efficient	4654	22965.2382	00011001000100	R10011001000100	22950.0408929382
4	15	Efficient	4679	22965.2382	00011001000100	R01011001000100	22950.0408929382
4	15	Efficient	5066	22965.2382	00011001000100	R00011001001100	22950.0408929382
4	15	Efficient	5068	22965.2382	00011001000100	R00011011000100	22950.0408929382
4	15	Inefficient	6106	22954.9146	01100101000101	C	22950.0408929382
4	15	Inefficient	6110	22959.7497	01100101010111	C	22950.0408929382
4	15	Inefficient	6114	22954.9146	01100101000101	C	22950.0408929382
4	15	Inefficient	6300	22954.9146	01100101000101	R01000101000101	22950.0408929382
4	15	Inefficient	6499	22954.9146	01100101000101	C	22950.0408929382
4	15	Inefficient	6559	22954.9146	01100101000101	C	22950.0408929382
4	15	Inefficient	6583	22954.9146	01100101000101	R01000101000101	22950.0408929382
4	15	Inefficient	6586	22954.9146	01100101000101	R01100101010101	22950.0408929382
4	15	Inefficient	6591	22954.9146	01100101000101	R01000101000101	22950.0408929382
5	0	Efficient	5081	22972.9638	10100110010101	I	22950.0408929382
5	0	Efficient	5088	23011.2299	11100110100010	I	22950.0408929382
5	0	Efficient	5122	23008.9396	11010111110010	I	22950.0408929382
5	0	Efficient	5125	23002.1687	11011010010001	I	22950.0408929382
5	0	Efficient	5128	22982.0788	01101011111111	I	22950.0408929382
5	0	Efficient	5129	22976.4337	11011000011010	I	22950.0408929382
5	0	Efficient	5138	22990.3645	00100001001010	I	22950.0408929382
5	0	Efficient	5142	22989.3324	01100101001011	I	22950.0408929382
5	0	Efficient	5145	22968.9579	01011001100100	I	22950.0408929382
5	0	Efficient	5147	23003.6848	01010000101000	I	22950.0408929382
5	0	Inefficient	5236	23003.6848	01010000101000	I	22950.0408929382
5	0	Inefficient	5249	22968.9579	01011001100100	I	22950.0408929382
5	0	Inefficient	5255	22989.3324	01100101001011	I	22950.0408929382
5	0	Inefficient	5256	22990.3645	00100001001010	I	22950.0408929382
5	0	Inefficient	5341	22976.4337	11011000011010	I	22950.0408929382
5	0	Inefficient	5342	22982.0788	01101011111111	I	22950.0408929382
5	0	Inefficient	5343	23002.1687	11011010010001	I	22950.0408929382
5	0	Inefficient	5358	23008.9396	11010111110010	I	22950.0408929382
5	0	Inefficient	5359	23011.2299	11100110100010	I	22950.0408929382
5	0	Inefficient	5361	22972.9638	10100110010101	I	22950.0408929382
5	1	Efficient	5081	22968.9579	01011001100100	C	22950.0408929382
5	1	Efficient	5088	22968.9579	01011001100100	C	22950.0408929382
5	1	Efficient	5122	22968.9579	01011001100100	C	22950.0408929382
5	1	Efficient	5125	22968.9579	01011001100100	C	22950.0408929382
5	1	Efficient	5128	22968.9579	01011001100100	C	22950.0408929382
5	1	Efficient	5129	22976.4337	11011000011010	S	22950.0408929382
5	1	Efficient	5138	22968.9579	01011001100100	C	22950.0408929382
5	1	Efficient	5142	22989.3324	01100101001011	F	22950.0408929382
5	1	Efficient	5145	22968.9579	01011001100100	R01111001100100	22950.0408929382
5	1	Efficient	5147	22968.9579	01011001100100	C	22950.0408929382
5	1	Inefficient	5236	23003.6848	01010000101000	S	22950.0408929382
5	1	Inefficient	5249	22968.9579	01011001100100	R01111001100100	22950.0408929382
5	1	Inefficient	5255	22989.3324	01100101001011	R00100101001011	22950.0408929382
5	1	Inefficient	5256	22968.9579	01011001100100	C	22950.0408929382
5	1	Inefficient	5341	22967.5135	11111000011010	E	22950.0408929382
5	1	Inefficient	5342	22976.4337	11011000011010	C	22950.0408929382
5	1	Inefficient	5343	22997.5305	01011010010001	E	22950.0408929382
5	1	Inefficient	5358	22972.9638	10100110010101	C	22950.0408929382
5	1	Inefficient	5359	23011.2299	11100110100010	R11101110100010	22950.0408929382
5	1	Inefficient	5361	22968.9579	01011001100100	C	22950.0408929382
5	2	Efficient	5081	22968.9579	01011001100100	F	22950.0408929382
5	2	Efficient	5088	22968.9579	01011001100100	F	22950.0408929382
5	2	Efficient	5122	22968.9579	01011001100100	R01011001100101	22950.0408929382
5	2	Efficient	5125	22968.9579	01011001100100	R01011011100100	22950.0408929382
5	2	Efficient	5128	22968.9579	01011001100100	R01011101100100	22950.0408929382
5	2	Efficient	5129	22968.9579	01011001100100	C	22950.0408929382
5	2	Efficient	5138	22968.9579	01011001100100	R01011101100100	22950.0408929382
5	2	Efficient	5142	22989.3324	01100101001011	F	22950.0408929382
5	2	Efficient	5145	22968.9579	01011001100100	R11011001100100	22950.0408929382
5	2	Efficient	5147	22968.9579	01011001100100	R01011011100100	22950.0408929382
5	2	Inefficient	5236	22968.9579	01011001100100	C	22950.0408929382
5	2	Inefficient	5249	22968.9579	01011001100100	R01011011100100	22950.0408929382
5	2	Inefficient	5255	22989.3324	01100101001011	R01100101101011	22950.0408929382
5	2	Inefficient	5256	22967.5135	11111000011010	C	22950.0408929382
5	2	Inefficient	5341	22967.5135	11111000011010	R11111000010010	22950.0408929382
5	2	Inefficient	5342	22967.5135	11111000011010	C	22950.0408929382
5	2	Inefficient	5343	22997.5305	01011010010001	R01011010110001	22950.0408929382
5	2	Inefficient	5358	22968.9579	01011001100100	C	22950.0408929382
5	2	Inefficient	5361	22968.9579	01011001100100	R01001001100100	22950.0408929382
5	3	Efficient	5081	22968.9579	01011001100100	R01011011100100	22950.0408929382
5	3	Efficient	5088	22968.9579	01011001100100	R01010001100100	22950.0408929382
5	3	Efficient	5122	22968.9579	01011001100100	R01011101100100	22950.0408929382
5	3	Efficient	5125	22968.9579	01011001100100	R11011001100100	22950.0408929382
5	3	Efficient	5128	22968.9579	01011001100100	R01111001100100	22950.0408929382
5	3	Efficient	5129	22968.9579	01011001100100	S	22950.0408929382
5	3	Efficient	5138	22968.9579	01011001100100	R01010001100100	22950.0408929382
5	3	Efficient	5142	22989.3324	01100101001011	S	22950.0408929382
5	3	Efficient	5145	22968.9579	01011001100100	R01011101100100	22950.0408929382
5	3	Efficient	5147	22968.9579	01011001100100	R01011001100110	22950.0408929382
5	3	Inefficient	5249	22967.5135	11111000011010	C	22950.0408929382
5	3	Inefficient	5255	22967.5135	11111000011010	C	22950.0408929382
5	3	Inefficient	5256	22967.5135	11111000011010	R11111010011010	22950.0408929382
5	3	Inefficient	5341	22960.9187	11110000011010	E	22950.0408929382
5	3	Inefficient	5342	22962.5214	11101000011010	E	22950.0408929382
5	3	Inefficient	5343	22967.5135	11111000011010	C	22950.0408929382
5	3	Inefficient	5358	22968.9579	01011001100100	R01011000100100	22950.0408929382
5	3	Inefficient	5361	22968.9579	01011001100100	R01011000100100	22950.0408929382
5	4	Efficient	5081	22968.9579	01011001100100	R01011001101100	22950.0408929382
5	4	Efficient	5088	22968.9579	01011001100100	R01011001101100	22950.0408929382
5	4	Efficient	5122	22968.9579	01011001100100	R01011011100100	22950.0408929382
5	4	Efficient	5125	22968.9579	01011001100100	R01001001100100	22950.0408929382
5	4	Efficient	5128	22967.988	00011001100100	E	22950.0408929382
5	4	Efficient	5129	22968.9579	01011001100100	S	22950.0408929382
5	4	Efficient	5138	22968.9579	01011001100100	R01011001101100	22950.0408929382
5	4	Efficient	5142	22964.7596	01100101001111	E	22950.0408929382
5	4	Efficient	5145	22968.9579	01011001100100	R01011001101100	22950.0408929382
5	4	Efficient	5147	22968.9579	01011001100100	R11011001100100	22950.0408929382
5	4	Inefficient	5249	22967.5135	11111000011010	R01111000011010	22950.0408929382
5	4	Inefficient	5255	22967.5135	11111000011010	R11111000111010	22950.0408929382
5	4	Inefficient	5256	22960.9187	11110000011010	C	22950.0408929382
5	4	Inefficient	5341	22960.9187	11110000011010	R11110000010010	22950.0408929382
5	4	Inefficient	5342	22962.5214	11101000011010	R11101000001010	22950.0408929382
5	4	Inefficient	5343	22967.5135	11111000011010	R11111000010010	22950.0408929382
5	4	Inefficient	5358	22967.988	00011001100100	E	22950.0408929382
5	4	Inefficient	5361	22967.5135	11111000011010	C	22950.0408929382
5	5	Efficient	5081	22964.7596	01100101001111	C	22950.0408929382
5	5	Efficient	5088	22964.7596	01100101001111	C	22950.0408929382
5	5	Efficient	5122	22964.7596	01100101001111	C	22950.0408929382
5	5	Efficient	5125	22964.7596	01100101001111	C	22950.0408929382
5	5	Efficient	5128	22964.7596	01100101001111	C	22950.0408929382
5	5	Efficient	5129	22964.7596	01100101001111	C	22950.0408929382
5	5	Efficient	5138	22964.7596	01100101001111	C	22950.0408929382
5	5	Efficient	5142	22964.7596	01100101001111	R01100101011111	22950.0408929382
5	5	Efficient	5145	22964.7596	01100101001111	C	22950.0408929382
5	5	Efficient	5147	22964.7596	01100101001111	C	22950.0408929382
5	5	Inefficient	5249	22960.9187	11110000011010	C	22950.0408929382
5	5	Inefficient	5255	22967.5135	11111000011010	R11111000001010	22950.0408929382
5	5	Inefficient	5256	22960.9187	11110000011010	R11110001011010	22950.0408929382
5	5	Inefficient	5341	22960.9187	11110000011010	R11010000011010	22950.0408929382
5	5	Inefficient	5342	22960.0089	11100000011010	E	22950.0408929382
5	5	Inefficient	5343	22960.9187	11110000011010	C	22950.0408929382
5	5	Inefficient	5358	22967.988	00011001100100	R00011011100100	22950.0408929382
5	5	Inefficient	5361	22960.9187	11110000011010	E	22950.0408929382
5	6	Efficient	5081	22964.7596	01100101001111	F	22950.0408929382
5	6	Efficient	5088	22964.7596	01100101001111	R01100101001011	22950.0408929382
5	6	Efficient	5122	22959.7774	01100101000111	E	22950.0408929382
5	6	Efficient	5125	22964.7596	01100101001111	R01101101001111	22950.0408929382
5	6	Efficient	5128	22964.5232	01100001001111	E	22950.0408929382
5	6	Efficient	5129	22964.7596	01100101001111	S	22950.0408929382
5	6	Efficient	5138	22964.7596	01100101001111	R11100101001111	22950.0408929382
5	6	Efficient	5142	22964.7596	01100101001111	R01100101001011	22950.0408929382
5	6	Efficient	5145	22962.1947	01000101001111	E	22950.0408929382
5	6	Efficient	5147	22964.7596	01100101001111	R01110101001111	22950.0408929382
5	6	Inefficient	5249	22959.7209	11110000011110	E	22950.0408929382
5	6	Inefficient	5255	22960.9187	11110000011010	C	22950.0408929382
5	6	Inefficient	5256	22960.0089	11100000011010	C	22950.0408929382
5	6	Inefficient	5341	22960.9187	11110000011010	R01110000011010	22950.0408929382
5	6	Inefficient	5342	22960.0089	11100000011010	R11101000011010	22950.0408929382
5	6	Inefficient	5343	22960.0089	11100000011010	C	22950.0408929382
5	6	Inefficient	5358	22960.0089	11100000011010	C	22950.0408929382
5	6	Inefficient	5361	22960.9187	11110000011010	R11110000001010	22950.0408929382
5	7	Efficient	5081	22959.7774	01100101000111	C	22950.0408929382
5	7	Efficient	5088	22959.7774	01100101000111	C	22950.0408929382
5	7	Efficient	5122	22959.7774	01100101000111	R01110101000111	22950.0408929382
5	7	Efficient	5125	22959.7774	01100101000111	C	22950.0408929382
5	7	Efficient	5128	22959.7774	01100101000111	C	22950.0408929382
5	7	Efficient	5129	22959.7774	01100101000111	C	22950.0408929382
5	7	Efficient	5138	22959.7774	01100101000111	C	22950.0408929382
5	7	Efficient	5142	22964.7596	01100101001111	R01110101001111	22950.0408929382
5	7	Efficient	5145	22962.1947	01000101001111	R01000101101111	22950.0408929382
5	7	Efficient	5147	22959.7774	01100101000111	C	22950.0408929382
5	7	Inefficient	5249	22959.7209	11110000011110	R11110000001110	22950.0408929382
5	7	Inefficient	5255	22959.7209	11110000011110	E	22950.0408929382
5	7	Inefficient	5256	22959.7209	11110000011110	C	22950.0408929382
5	7	Inefficient	5341	22960.0089	11100000011010	C	22950.0408929382
5	7	Inefficient	5342	22960.0089	11100000011010	R11110000011010	22950.0408929382
5	7	Inefficient	5343	22960.0089	11100000011010	R11100010011010	22950.0408929382
5	7	Inefficient	5358	22957.2396	11100000011110	E	22950.0408929382
5	7	Inefficient	5361	22959.7209	11110000011110	C	22950.0408929382
5	8	Efficient	5081	22959.7497	01100101010111	E	22950.0408929382
5	8	Efficient	5088	22959.7497	01100101010111	E	22950.0408929382
5	8	Efficient	5122	22959.7774	01100101000111	R01100111000111	22950.0408929382
5	8	Efficient	5125	22959.7774	01100101000111	R01100100000111	22950.0408929382
5	8	Efficient	5128	22959.7774	01100101000111	R01100101000011	22950.0408929382
5	8	Efficient	5129	22959.7774	01100101000111	F	22950.0408929382
5	8	Efficient	5138	22959.7774	01100101000111	R01110101000111	22950.0408929382
5	8	Efficient	5142	22959.7774	01100101000111	C	22950.0408929382
5	8	Efficient	5145	22959.7774	01100101000111	C	22950.0408929382
5	8	Efficient	5147	22959.7774	01100101000111	R01100101100111	22950.0408929382
5	8	Inefficient	5249	22959.7209	11110000011110	R11110000010110	22950.0408929382
5	8	Inefficient	5255	22959.7209	11110000011110	R11110000011111	22950.0408929382
5	8	Inefficient	5256	22959.7209	11110000011110	S	22950.0408929382
5	8	Inefficient	5341	22959.7209	11110000011110	C	22950.0408929382
5	8	Inefficient	5342	22960.0089	11100000011010	R11100010011010	22950.0408929382
5	8	Inefficient	5343	22957.2396	11100000011110	C	22950.0408929382
5	8	Inefficient	5358	22956.9476	11100010011110	E	22950.0408929382
5	8	Inefficient	5361	22957.2396	11100000011110	C	22950.0408929382
5	9	Efficient	5081	22958.1549	11100101010111	E	22950.0408929382
5	9	Efficient	5088	22958.1549	11100101010111	E	22950.0408929382
5	9	Efficient	5122	22959.7497	01100101010111	C	22950.0408929382
5	9	Efficient	5125	22959.7497	01100101010111	C	22950.0408929382
5	9	Efficient	5128	22959.7497	01100101010111	C	22950.0408929382
5	9	Efficient	5129	22959.7497	01100101010111	C	22950.0408929382
5	9	Efficient	5138	22959.7497	01100101010111	E	22950.0408929382
5	9	Efficient	5142	22959.7497	01100101010111	E	22950.0408929382
5	9	Efficient	5145	22959.7774	01100101000111	R01000101000111	22950.0408929382
5	9	Efficient	5147	22959.7497	01100101010111	C	22950.0408929382
5	9	Inefficient	5249	22957.2396	11100000011110	C	22950.0408929382
5	9	Inefficient	5255	22959.7209	11110000011110	R11111000011110	22950.0408929382
5	9	Inefficient	5256	22959.7209	11110000011110	R11110010011110	22950.0408929382
5	9	Inefficient	5341	22957.2396	11100000011110	C	22950.0408929382
5	9	Inefficient	5342	22960.0089	11100000011010	R11110000011010	22950.0408929382
5	9	Inefficient	5343	22957.2396	11100000011110	R10100000011110	22950.0408929382
5	9	Inefficient	5358	22956.9476	11100010011110	R11110010011110	22950.0408929382
5	9	Inefficient	5361	22956.9476	11100010011110	C	22950.0408929382
5	10	Efficient	5081	22958.1549	11100101010111	F	22950.0408929382
5	10	Efficient	5088	22958.1549	11100101010111	R11100101110111	22950.0408929382
5	10	Efficient	5122	22958.1549	11100101010111	C	22950.0408929382
5	10	Efficient	5125	22958.1549	11100101010111	C	22950.0408929382
5	10	Efficient	5128	22958.1549	11100101010111	C	22950.0408929382
5	10	Efficient	5129	22958.1549	11100101010111	C	22950.0408929382
5	10	Efficient	5138	22958.1549	11100101010111	C	22950.0408929382
5	10	Efficient	5142	22958.1549	11100101010111	C	22950.0408929382
5	10	Efficient	5145	22958.1549	11100101010111	C	22950.0408929382
5	10	Efficient	5147	22958.1549	11100101010111	C	22950.0408929382
5	10	Inefficient	5249	22956.9476	11100010011110	C	22950.0408929382
5	10	Inefficient	5255	22957.2396	11100000011110	C	22950.0408929382
5	10	Inefficient	5256	22957.2396	11100000011110	C	22950.0408929382
5	10	Inefficient	5341	22957.2396	11100000011110	R11101000011110	22950.0408929382
5	10	Inefficient	5342	22960.0089	11100000011010	R11100000111010	22950.0408929382
5	10	Inefficient	5343	22956.9476	11100010011110	C	22950.0408929382
5	10	Inefficient	5358	22956.9476	11100010011110	R10100010011110	22950.0408929382
5	10	Inefficient	5361	22950.0409	11100010011100	E	22950.0408929382
5	11	Efficient	5081	22958.1549	11100101010111	R11100111010111	22950.0408929382
5	11	Efficient	5088	22956.9176	11100001010111	E	22950.0408929382
5	11	Efficient	5122	22958.1549	11100101010111	R11100101011111	22950.0408929382
5	11	Efficient	5125	22956.8441	11100101010101	E	22950.0408929382
5	11	Efficient	5128	22958.1549	11100101010111	R11100101010110	22950.0408929382
5	11	Efficient	5129	22958.1549	11100101010111	R11100111010111	22950.0408929382
5	11	Efficient	5138	22958.1549	11100101010111	R11100101011111	22950.0408929382
5	11	Efficient	5142	22958.1549	11100101010111	R11110101010111	22950.0408929382
5	11	Efficient	5145	22958.1549	11100101010111	R11110101010111	22950.0408929382
5	11	Efficient	5147	22958.1549	11100101010111	R11100101010011	22950.0408929382
5	11	Inefficient	5249	22950.0409	11100010011100	C	22950.0408929382
5	11	Inefficient	5255	22956.9476	11100010011110	C	22950.0408929382
5	11	Inefficient	5256	22956.9476	11100010011110	C	22950.0408929382
5	11	Inefficient	5341	22956.9476	11100010011110	C	22950.0408929382
5	11	Inefficient	5342	22960.0089	11100000011010	S	22950.0408929382
5	11	Inefficient	5343	22956.9476	11100010011110	R11100010111110	22950.0408929382
5	11	Inefficient	5358	22950.0409	11100010011100	C	22950.0408929382
5	11	Inefficient	5361	22950.0409	11100010011100	R11100010011000	22950.0408929382
5	12	Efficient	5081	22956.8441	11100101010101	C	22950.0408929382
5	12	Efficient	5088	22956.8441	11100101010101	C	22950.0408929382
5	12	Efficient	5122	22956.8441	11100101010101	C	22950.0408929382
5	12	Efficient	5125	22955.5347	11100101000101	E	22950.0408929382
5	12	Efficient	5128	22956.8441	11100101010101	C	22950.0408929382
5	12	Efficient	5138	22956.8441	11100101010101	C	22950.0408929382
5	12	Efficient	5142	22956.8441	11100101010101	C	22950.0408929382
5	12	Efficient	5145	22956.8441	11100101010101	C	22950.0408929382
5	12	Efficient	5147	22956.8441	11100101010101	C	22950.0408929382
5	12	Inefficient	5249	22950.0409	11100010011100	R11000010011100	22950.0408929382
5	12	Inefficient	5255	22950.0409	11100010011100	C	22950.0408929382
5	12	Inefficient	5256	22950.0409	11100010011100	C	22950.0408929382
5	12	Inefficient	5341	22956.9476	11100010011110	R11100010011111	22950.0408929382
5	12	Inefficient	5342	22960.0089	11100000011010	R11100000001010	22950.0408929382
5	12	Inefficient	5343	22950.0409	11100010011100	C	22950.0408929382
5	12	Inefficient	5358	22950.0409	11100010011100	R11100010111100	22950.0408929382
5	12	Inefficient	5361	22950.0409	11100010011100	R10100010011100	22950.0408929382
5	13	Efficient	5081	22955.5347	11100101000101	C	22950.0408929382
5	13	Efficient	5088	22955.5347	11100101000101	C	22950.0408929382
5	13	Efficient	5122	22955.5347	11100101000101	C	22950.0408929382
5	13	Efficient	5125	22955.5347	11100101000101	R11000101000101	22950.0408929382
5	13	Efficient	5128	22955.5347	11100101000101	C	22950.0408929382
5	13	Efficient	5138	22955.5347	11100101000101	C	22950.0408929382
5	13	Efficient	5142	22955.5347	11100101000101	C	22950.0408929382
5	13	Efficient	5145	22955.5347	11100101000101	C	22950.0408929382
5	13	Efficient	5147	22955.5347	11100101000101	C	22950.0408929382
5	13	Inefficient	5249	22950.0409	11100010011100	R11100010010100	22950.0408929382
5	13	Inefficient	5255	22950.0409	11100010011100	R11100011011100	22950.0408929382
5	13	Inefficient	5256	22950.0409	11100010011100	R11110010011100	22950.0408929382
5	13	Inefficient	5341	22950.0409	11100010011100	C	22950.0408929382
5	13	Inefficient	5342	22960.0089	11100000011010	R10100000011010	22950.0408929382
5	13	Inefficient	5343	22950.0409	11100010011100	R11100010011110	22950.0408929382
5	13	Inefficient	5358	22950.0409	11100010011100	R11100110011100	22950.0408929382
5	13	Inefficient	5361	22950.0409	11100010011100	R11100000011100	22950.0408929382
5	14	Efficient	5081	22955.5347	11100101000101	R11100101010101	22950.0408929382
5	14	Efficient	5088	22955.5347	11100101000101	R11100101000111	22950.0408929382
5	14	Efficient	5122	22955.5347	11100101000101	R11100101010101	22950.0408929382
5	14	Efficient	5125	22955.5347	11100101000101	R11100101000001	22950.0408929382
5	14	Efficient	5128	22955.5347	11100101000101	R11100100000101	22950.0408929382
5	14	Efficient	5138	22955.5347	11100101000101	R11110101000101	22950.0408929382
5	14	Efficient	5142	22955.5347	11100101000101	R11100101010101	22950.0408929382
5	14	Efficient	5145	22954.9146	01100101000101	E	22950.0408929382
5	14	Efficient	5147	22954.6004	11100101100101	E	22950.0408929382
5	14	Inefficient	5249	22950.0409	11100010011100	R11101010011100	22950.0408929382
5	14	Inefficient	5255	22950.0409	11100010011100	R11100010001100	22950.0408929382
5	14	Inefficient	5256	22950.0409	11100010011100	R11101010011100	22950.0408929382
5	14	Inefficient	5341	22950.0409	11100010011100	R10100010011100	22950.0408929382
5	14	Inefficient	5342	22960.0089	11100000011010	R11100010011010	22950.0408929382
5	14	Inefficient	5343	22950.0409	11100010011100	R11101010011100	22950.0408929382
5	14	Inefficient	5358	22950.0409	11100010011100	R11100010011101	22950.0408929382
5	14	Inefficient	5361	22950.0409	11100010011100	R11100010010100	22950.0408929382
5	15	Efficient	5081	22954.6004	11100101100101	C	22950.0408929382
5	15	Efficient	5088	22954.6004	11100101100101	C	22950.0408929382
5	15	Efficient	5122	22954.9146	01100101000101	C	22950.0408929382
5	15	Efficient	5125	22954.6004	11100101100101	C	22950.0408929382
5	15	Efficient	5128	22954.6004	11100101100101	C	22950.0408929382
5	15	Efficient	5138	22954.6004	11100101100101	C	22950.0408929382
5	15	Efficient	5142	22954.6004	11100101100101	C	22950.0408929382
5	15	Efficient	5145	22954.9146	01100101000101	R01000101000101	22950.0408929382
5	15	Efficient	5147	22954.6004	11100101100101	R11100101100111	22950.0408929382
5	15	Inefficient	5249	22950.0409	11100010011100	R11100010111100	22950.0408929382
5	15	Inefficient	5255	22950.0409	11100010011100	R11100010011101	22950.0408929382
5	15	Inefficient	5256	22950.0409	11100010011100	R01100010011100	22950.0408929382
5	15	Inefficient	5341	22950.0409	11100010011100	R11101010011100	22950.0408929382
5	15	Inefficient	5342	22960.0089	11100000011010	R11100000111010	22950.0408929382
5	15	Inefficient	5343	22950.0409	11100010011100	R11100110011100	22950.0408929382
5	15	Inefficient	5358	22950.0409	11100010011100	R10100010011100	22950.0408929382
5	15	Inefficient	5361	22950.0409	11100010011100	R01100010011100	22950.0408929382
6	0	Efficient	5175	23003.6848	01010000101000	I	22950.0408929382
6	0	Efficient	5176	22968.9579	01011001100100	I	22950.0408929382
6	0	Efficient	5180	22989.3324	01100101001011	I	22950.0408929382
6	0	Efficient	5181	22990.3645	00100001001010	I	22950.0408929382
6	0	Efficient	5185	22976.4337	11011000011010	I	22950.0408929382
6	0	Efficient	5192	22982.0788	01101011111111	I	22950.0408929382
6	0	Efficient	5206	23002.1687	11011010010001	I	22950.0408929382
6	0	Efficient	5208	23008.9396	11010111110010	I	22950.0408929382
6	0	Efficient	5222	23011.2299	11100110100010	I	22950.0408929382
6	0	Efficient	5232	22972.9638	10100110010101	I	22950.0408929382
6	0	Inefficient	5036	22972.9638	10100110010101	I	22950.0408929382
6	0	Inefficient	5071	23011.2299	11100110100010	I	22950.0408929382
6	0	Inefficient	5089	23008.9396	11010111110010	I	22950.0408929382
6	0	Inefficient	5095	23002.1687	11011010010001	I	22950.0408929382
6	0	Inefficient	5116	22982.0788	01101011111111	I	22950.0408929382
6	0	Inefficient	5140	22976.4337	11011000011010	I	22950.0408929382
6	0	Inefficient	5155	22990.3645	00100001001010	I	22950.0408929382
6	0	Inefficient	5159	22989.3324	01100101001011	I	22950.0408929382
6	0	Inefficient	5167	22968.9579	01011001100100	I	22950.0408929382
6	0	Inefficient	5178	23003.6848	01010000101000	I	22950.0408929382
6	1	Efficient	5175	22972.9638	10100110010101	C	22950.0408929382
6	1	Efficient	5176	22968.9579	01011001100100	R11011001100100	22950.0408929382
6	1	Efficient	5180	22968.9579	01011001100100	C	22950.0408929382
6	1	Efficient	5181	22968.9579	01011001100100	C	22950.0408929382
6	1	Efficient	5185	22968.9579	01011001100100	C	22950.0408929382
6	1	Efficient	5192	22968.9579	01011001100100	C	22950.0408929382
6	1	Efficient	5206	22968.9579	01011001100100	C	22950.0408929382
6	1	Efficient	5208	22985.1068	11010111111010	E	22950.0408929382
6	1	Efficient	5222	23011.2299	11100110100010	F	22950.0408929382
6	1	Efficient	5232	22968.9579	01011001100100	C	22950.0408929382
6	1	Inefficient	5036	22966.2107	00100110010101	E	22950.0408929382
6	1	Inefficient	5071	22972.9638	10100110010101	C	22950.0408929382
6	1	Inefficient	5089	22972.9638	10100110010101	C	22950.0408929382
6	1	Inefficient	5095	23002.1687	11011010010001	F	22950.0408929382
6	1	Inefficient	5116	22976.4337	11011000011010	C	22950.0408929382
6	1	Inefficient	5140	22975.2637	11011000011110	E	22950.0408929382
6	1	Inefficient	5155	22976.4337	11011000011010	C	22950.0408929382
6	1	Inefficient	5159	22989.3324	01100101001011	S	22950.0408929382
6	1	Inefficient	5167	22967.988	00011001100100	E	22950.0408929382
6	1	Inefficient	5178	22968.9579	01011001100100	C	22950.0408929382
6	2	Efficient	5175	22968.9579	01011001100100	C	22950.0408929382
6	2	Efficient	5176	22967.988	00011001100100	E	22950.0408929382
6	2	Efficient	5180	22968.9579	01011001100100	R01111001100100	22950.0408929382
6	2	Efficient	5181	22968.9579	01011001100100	R11011001100100	22950.0408929382
6	2	Efficient	5185	22968.9579	01011001100100	R01011011100100	22950.0408929382
6	2	Efficient	5192	22967.988	00011001100100	E	22950.0408929382
6	2	Efficient	5206	22967.988	00011001100100	E	22950.0408929382
6	2	Efficient	5208	22982.6469	11011111111010	E	22950.0408929382
6	2	Efficient	5222	22968.9579	01011001100100	C	22950.0408929382
6	2	Efficient	5232	22968.9579	01011001100100	R01011101100100	22950.0408929382
6	2	Inefficient	5036	22961.6445	01100110010101	E	22950.0408929382
6	2	Inefficient	5071	22972.9638	10100110010101	R10100111010101	22950.0408929382
6	2	Inefficient	5089	22972.9638	10100110010101	R10101110010101	22950.0408929382
6	2	Inefficient	5095	22974.5353	11011010010101	E	22950.0408929382
6	2	Inefficient	5116	22976.4337	11011000011010	F	22950.0408929382
6	2	Inefficient	5140	22966.0163	11111000011110	E	22950.0408929382
6	2	Inefficient	5155	22967.988	00011001100100	C	22950.0408929382
6	2	Inefficient	5159	22968.9579	01011001100100	C	22950.0408929382
6	2	Inefficient	5167	22966.2107	00100110010101	C	22950.0408929382
6	2	Inefficient	5178	22968.9579	01011001100100	F	22950.0408929382
6	3	Efficient	5175	22968.9579	01011001100100	S	22950.0408929382
6	3	Efficient	5176	22967.988	00011001100100	R00001001100100	22950.0408929382
6	3	Efficient	5180	22968.9579	01011001100100	R01010001100100	22950.0408929382
6	3	Efficient	5181	22968.9579	01011001100100	R01011101100100	22950.0408929382
6	3	Efficient	5185	22968.9579	01011001100100	R01011001101100	22950.0408929382
6	3	Efficient	5192	22967.988	00011001100100	R00011001100110	22950.0408929382
6	3	Efficient	5206	22967.988	00011001100100	R00011000100100	22950.0408929382
6	3	Efficient	5208	22977.5253	11011110111010	E	22950.0408929382
6	3	Efficient	5222	22968.9579	01011001100100	R01011011100100	22950.0408929382
6	3	Efficient	5232	22968.9579	01011001100100	R01011011100100	22950.0408929382
6	3	Inefficient	5036	22961.6445	01100110010101	R01100110011101	22950.0408929382
6	3	Inefficient	5071	22972.9638	10100110010101	S	22950.0408929382
6	3	Inefficient	5089	22972.9638	10100110010101	R10110110010101	22950.0408929382
6	3	Inefficient	5095	22965.3493	11011010010111	E	22950.0408929382
6	3	Inefficient	5116	22966.0163	11111000011110	C	22950.0408929382
6	3	Inefficient	5140	22959.109	11111000011100	E	22950.0408929382
6	3	Inefficient	5155	22966.2107	00100110010101	C	22950.0408929382
6	3	Inefficient	5159	22966.0163	11111000011110	C	22950.0408929382
6	3	Inefficient	5167	22961.6445	01100110010101	E	22950.0408929382
6	3	Inefficient	5178	22968.9579	01011001100100	R11011001100100	22950.0408929382
6	4	Efficient	5175	22967.988	00011001100100	C	22950.0408929382
6	4	Efficient	5176	22967.988	00011001100100	R00001001100100	22950.0408929382
6	4	Efficient	5180	22968.9579	01011001100100	R01011000100100	22950.0408929382
6	4	Efficient	5181	22967.988	00011001100100	C	22950.0408929382
6	4	Efficient	5185	22968.9579	01011001100100	S	22950.0408929382
6	4	Efficient	5192	22967.988	00011001100100	R00011001110100	22950.0408929382
6	4	Efficient	5206	22967.988	00011001100100	R00001001100100	22950.0408929382
6	4	Efficient	5208	22977.5253	11011110111010	R11011110110010	22950.0408929382
6	4	Efficient	5222	22968.9579	01011001100100	R01011001101100	22950.0408929382
6	4	Efficient	5232	22968.9579	01011001100100	R01011101100100	22950.0408929382
6	4	Inefficient	5036	22959.0859	01100110000101	E	22950.0408929382
6	4	Inefficient	5071	22972.9638	10100110010101	R10101110010101	22950.0408929382
6	4	Inefficient	5089	22972.9638	10100110010101	R10000110010101	22950.0408929382
6	4	Inefficient	5095	22965.3493	11011010010111	R11011011010111	22950.0408929382
6	4	Inefficient	5116	22959.109	11111000011100	C	22950.0408929382
6	4	Inefficient	5140	22952.8289	11110000011100	E	22950.0408929382
6	4	Inefficient	5155	22959.109	11111000011100	C	22950.0408929382
6	4	Inefficient	5159	22959.109	11111000011100	C	22950.0408929382
6	4	Inefficient	5167	22961.6445	01100110010101	R01100110010111	22950.0408929382
6	4	Inefficient	5178	22968.9579	01011001100100	R01011001101100	22950.0408929382
6	5	Efficient	5175	22967.988	00011001100100	R00011011100100	22950.0408929382
6	5	Efficient	5176	22967.988	00011001100100	R00011000100100	22950.0408929382
6	5	Efficient	5180	22968.9579	01011001100100	R01011001100000	22950.0408929382
6	5	Efficient	5181	22967.988	00011001100100	R00011000100100	22950.0408929382
6	5	Efficient	5185	22967.988	00011001100100	E	22950.0408929382
6	5	Efficient	5192	22966.9919	00011001100101	E	22950.0408929382
6	5	Efficient	5206	22967.988	00011001100100	R00011001110100	22950.0408929382
6	5	Efficient	5208	22977.5253	11011110111010	R11001110111010	22950.0408929382
6	5	Efficient	5222	22967.988	00011001100100	C	22950.0408929382
6	5	Efficient	5232	22967.988	00011001100100	C	22950.0408929382
6	5	Inefficient	5036	22959.0859	01100110000101	R01100110010101	22950.0408929382
6	5	Inefficient	5071	22959.0859	01100110000101	C	22950.0408929382
6	5	Inefficient	5089	22959.0859	01100110000101	C	22950.0408929382
6	5	Inefficient	5095	22965.3493	11011010010111	R11011010110111	22950.0408929382
6	5	Inefficient	5140	22952.8289	11110000011100	R11110100011100	22950.0408929382
6	5	Inefficient	5155	22952.8289	11110000011100	C	22950.0408929382
6	5	Inefficient	5159	22952.8289	11110000011100	C	22950.0408929382
6	5	Inefficient	5167	22961.6445	01100110010101	R01100110011101	22950.0408929382
6	5	Inefficient	5178	22959.0859	01100110000101	C	22950.0408929382
6	6	Efficient	5175	22967.988	00011001100100	R00001001100100	22950.0408929382
6	6	Efficient	5176	22966.9919	00011001100101	C	22950.0408929382
6	6	Efficient	5180	22966.9919	00011001100101	C	22950.0408929382
6	6	Efficient	5181	22967.988	00011001100100	R00011011100100	22950.0408929382
6	6	Efficient	5185	22967.988	00011001100100	R00011001100110	22950.0408929382
6	6	Efficient	5192	22966.9919	00011001100101	R00001001100101	22950.0408929382
6	6	Efficient	5206	22966.9919	00011001100101	C	22950.0408929382
6	6	Efficient	5208	22977.5253	11011110111010	R11011111111010	22950.0408929382
6	6	Efficient	5222	22966.9919	00011001100101	C	22950.0408929382
6	6	Efficient	5232	22967.988	00011001100100	R00011001101100	22950.0408929382
6	6	Inefficient	5036	22959.0859	01100110000101	R01100111000101	22950.0408929382
6	6	Inefficient	5071	22959.0859	01100110000101	R01110110000101	22950.0408929382
6	6	Inefficient	5089	22959.0859	01100110000101	R01110110000101	22950.0408929382
6	6	Inefficient	5095	22965.3493	11011010010111	R11011010011111	22950.0408929382
6	6	Inefficient	5140	22952.8289	11110000011100	R11110010011100	22950.0408929382
6	6	Inefficient	5155	22952.8289	11110000011100	S	22950.0408929382
6	6	Inefficient	5159	22952.8289	11110000011100	S	22950.0408929382
6	6	Inefficient	5167	22952.8289	11110000011100	C	22950.0408929382
6	6	Inefficient	5178	22959.0859	01100110000101	F	22950.0408929382
6	7	Efficient	5175	22966.9919	00011001100101	C	22950.0408929382
6	7	Efficient	5176	22966.9919	00011001100101	R00011001100100	22950.0408929382
6	7	Efficient	5180	22966.9919	00011001100101	R00011101100101	22950.0408929382
6	7	Efficient	5181	22967.988	00011001100100	R00011001101100	22950.0408929382
6	7	Efficient	5185	22966.9919	00011001100101	C	22950.0408929382
6	7	Efficient	5192	22966.9919	00011001100101	R01011001100101	22950.0408929382
6	7	Efficient	5206	22966.9919	00011001100101	R00011001101101	22950.0408929382
6	7	Efficient	5208	22977.5253	11011110111010	R11111110111010	22950.0408929382
6	7	Efficient	5222	22965.9405	00011001000101	E	22950.0408929382
6	7	Efficient	5232	22966.9919	00011001100101	C	22950.0408929382
6	7	Inefficient	5036	22952.8289	11110000011100	C	22950.0408929382
6	7	Inefficient	5071	22959.0859	01100110000101	R11100110000101	22950.0408929382
6	7	Inefficient	5089	22959.0859	01100110000101	R01100110000111	22950.0408929382
6	7	Inefficient	5095	22965.3493	11011010010111	R11011010110111	22950.0408929382
6	7	Inefficient	5140	22950.3889	11100000011100	E	22950.0408929382
6	7	Inefficient	5155	22952.8289	11110000011100	S	22950.0408929382
6	7	Inefficient	5159	22952.8289	11110000011100	R11110000010100	22950.0408929382
6	7	Inefficient	5167	22952.8289	11110000011100	S	22950.0408929382
6	7	Inefficient	5178	22952.8289	11110000011100	C	22950.0408929382
6	8	Efficient	5175	22966.9919	00011001100101	R00011001100100	22950.0408929382
6	8	Efficient	5176	22965.9405	00011001000101	C	22950.0408929382
6	8	Efficient	5180	22966.9919	00011001100101	R00011001101101	22950.0408929382
6	8	Efficient	5181	22965.9405	00011001000101	C	22950.0408929382
6	8	Efficient	5185	22966.9919	00011001100101	R00001001100101	22950.0408929382
6	8	Efficient	5192	22965.9405	00011001000101	C	22950.0408929382
6	8	Efficient	5206	22965.9405	00011001000101	C	22950.0408929382
6	8	Efficient	5208	22977.5253	11011110111010	R11011110111110	22950.0408929382
6	8	Efficient	5222	22965.9405	00011001000101	R00011001001101	22950.0408929382
6	8	Efficient	5232	22966.9919	00011001100101	R01011001100101	22950.0408929382
6	8	Inefficient	5036	22952.8289	11110000011100	R11110000011101	22950.0408929382
6	8	Inefficient	5071	22959.0859	01100110000101	R00100110000101	22950.0408929382
6	8	Inefficient	5089	22959.0859	01100110000101	R01100110100101	22950.0408929382
6	8	Inefficient	5095	22965.3493	11011010010111	R11011011010111	22950.0408929382
6	8	Inefficient	5140	22950.0409	11100010011100	E	22950.0408929382
6	8	Inefficient	5155	22950.3889	11100000011100	C	22950.0408929382
6	8	Inefficient	5159	22950.3889	11100000011100	C	22950.0408929382
6	8	Inefficient	5167	22952.8289	11110000011100	R11110000011101	22950.0408929382
6	8	Inefficient	5178	22952.8289	11110000011100	R11110000011110	22950.0408929382
6	9	Efficient	5175	22965.9405	00011001000101	C	22950.0408929382
6	9	Efficient	5176	22965.9405	00011001000101	R00011000000101	22950.0408929382
6	9	Efficient	5180	22966.9919	00011001100101	R00011001100111	22950.0408929382
6	9	Efficient	5181	22965.9405	00011001000101	R00011001100101	22950.0408929382
6	9	Efficient	5185	22965.9405	00011001000101	C	22950.0408929382
6	9	Efficient	5192	22965.9405	00011001000101	R00011011000101	22950.0408929382
6	9	Efficient	5206	22965.9405	00011001000101	R10011001000101	22950.0408929382
6	9	Efficient	5208	22972.3107	11011110111000	E	22950.0408929382
6	9	Efficient	5222	22965.9405	00011001000101	R01011001000101	22950.0408929382
6	9	Efficient	5232	22966.9919	00011001100101	R00011001101101	22950.0408929382
6	9	Inefficient	5036	22952.8289	11110000011100	R10110000011100	22950.0408929382
6	9	Inefficient	5071	22952.8289	11110000011100	C	22950.0408929382
6	9	Inefficient	5089	22959.0859	01100110000101	R01100111000101	22950.0408929382
6	9	Inefficient	5095	22965.3493	11011010010111	R10011010010111	22950.0408929382
6	9	Inefficient	5140	22950.0409	11100010011100	R11100010011000	22950.0408929382
6	9	Inefficient	5155	22950.0409	11100010011100	C	22950.0408929382
6	9	Inefficient	5159	22950.0409	11100010011100	C	22950.0408929382
6	9	Inefficient	5167	22950.3889	11100000011100	C	22950.0408929382
6	9	Inefficient	5178	22950.3889	11100000011100	C	22950.0408929382
6	10	Efficient	5175	22965.2382	00011001000100	E	22950.0408929382
6	10	Efficient	5176	22965.9405	00011001000101	R00011001000001	22950.0408929382
6	10	Efficient	5180	22965.9405	00011001000101	C	22950.0408929382
6	10	Efficient	5181	22965.9405	00011001000101	R00011001010101	22950.0408929382
6	10	Efficient	5185	22965.9405	00011001000101	R00011001100101	22950.0408929382
6	10	Efficient	5192	22965.9405	00011001000101	R00011001001101	22950.0408929382
6	10	Efficient	5206	22965.9405	00011001000101	R01011001000101	22950.0408929382
6	10	Efficient	5208	22972.3107	11011110111000	R11011110101000	22950.0408929382
6	10	Efficient	5222	22965.9405	00011001000101	R00001001000101	22950.0408929382
6	10	Efficient	5232	22965.9405	00011001000101	C	22950.0408929382
6	10	Inefficient	5036	22950.3889	11100000011100	C	22950.0408929382
6	10	Inefficient	5071	22950.3889	11100000011100	E	22950.0408929382
6	10	Inefficient	5089	22952.8289	11110000011100	C	22950.0408929382
6	10	Inefficient	5095	22964.7715	11011000010111	E	22950.0408929382
6	10	Inefficient	5140	22950.0409	11100010011100	S	22950.0408929382
6	10	Inefficient	5155	22950.0409	11100010011100	S	22950.0408929382
6	10	Inefficient	5167	22950.0409	11100010011100	C	22950.0408929382
6	10	Inefficient	5178	22950.3889	11100000011100	R11100000011000	22950.0408929382
6	11	Efficient	5175	22965.2382	00011001000100	R00011001000000	22950.0408929382
6	11	Efficient	5176	22965.2382	00011001000100	C	22950.0408929382
6	11	Efficient	5180	22965.2382	00011001000100	C	22950.0408929382
6	11	Efficient	5181	22965.9405	00011001000101	R00011011000101	22950.0408929382
6	11	Efficient	5185	22965.2382	00011001000100	E	22950.0408929382
6	11	Efficient	5192	22965.2382	00011001000100	C	22950.0408929382
6	11	Efficient	5206	22965.2382	00011001000100	C	22950.0408929382
6	11	Efficient	5208	22972.3107	11011110111000	R11011110101000	22950.0408929382
6	11	Efficient	5222	22965.2382	00011001000100	C	22950.0408929382
6	11	Efficient	5232	22965.9405	00011001000101	R00011011000101	22950.0408929382
6	11	Inefficient	5036	22950.3889	11100000011100	R11101000011100	22950.0408929382
6	11	Inefficient	5071	22950.3889	11100000011100	S	22950.0408929382
6	11	Inefficient	5089	22952.8289	11110000011100	R11110100011100	22950.0408929382
6	11	Inefficient	5095	22964.7715	11011000010111	R11011000010011	22950.0408929382
6	11	Inefficient	5140	22950.0409	11100010011100	R11100010111100	22950.0408929382
6	11	Inefficient	5155	22950.0409	11100010011100	S	22950.0408929382
6	11	Inefficient	5167	22950.0409	11100010011100	R11110010011100	22950.0408929382
6	11	Inefficient	5178	22950.3889	11100000011100	R01100000011100	22950.0408929382
6	12	Efficient	5175	22965.2382	00011001000100	R00010001000100	22950.0408929382
6	12	Efficient	5176	22965.2382	00011001000100	R00011011000100	22950.0408929382
6	12	Efficient	5180	22965.2382	00011001000100	R00011001000101	22950.0408929382
6	12	Efficient	5181	22965.2382	00011001000100	C	22950.0408929382
6	12	Efficient	5185	22965.2382	00011001000100	R00011000000100	22950.0408929382
6	12	Efficient	5192	22965.2382	00011001000100	R00011101000100	22950.0408929382
6	12	Efficient	5206	22965.2382	00011001000100	R00111001000100	22950.0408929382
6	12	Efficient	5208	22972.3107	11011110111000	R10011110111000	22950.0408929382
6	12	Efficient	5222	22965.2382	00011001000100	R00011001000101	22950.0408929382
6	12	Efficient	5232	22965.9405	00011001000101	R10011001000101	22950.0408929382
6	12	Inefficient	5036	22950.3889	11100000011100	R10100000011100	22950.0408929382
6	12	Inefficient	5071	22950.3889	11100000011100	R10100000011100	22950.0408929382
6	12	Inefficient	5089	22952.8289	11110000011100	R11111000011100	22950.0408929382
6	12	Inefficient	5095	22960.2634	11001000010111	E	22950.0408929382
6	12	Inefficient	5140	22950.0409	11100010011100	R11100011011100	22950.0408929382
6	12	Inefficient	5155	22950.0409	11100010011100	S	22950.0408929382
6	12	Inefficient	5167	22950.0409	11100010011100	R01100010011100	22950.0408929382
6	12	Inefficient	5178	22950.3889	11100000011100	R11100000010100	22950.0408929382
6	13	Efficient	5175	22965.2382	00011001000100	R00011001010100	22950.0408929382
6	13	Efficient	5176	22965.2382	00011001000100	R00001001000100	22950.0408929382
6	13	Efficient	5180	22965.2382	00011001000100	R00011001010100	22950.0408929382
6	13	Efficient	5181	22965.2382	00011001000100	R00011001000000	22950.0408929382
6	13	Efficient	5185	22965.2382	00011001000100	R00011101000100	22950.0408929382
6	13	Efficient	5192	22965.2382	00011001000100	R00010001000100	22950.0408929382
6	13	Efficient	5206	22965.2382	00011001000100	R00011001100100	22950.0408929382
6	13	Efficient	5208	22971.539	11111110111000	E	22950.0408929382
6	13	Efficient	5222	22965.2382	00011001000100	R00011000000100	22950.0408929382
6	13	Efficient	5232	22965.2382	00011001000100	C	22950.0408929382
6	13	Inefficient	5036	22950.0409	11100010011100	E	22950.0408929382
6	13	Inefficient	5089	22950.3889	11100000011100	C	22950.0408929382
6	13	Inefficient	5095	22959.469	11000000010111	E	22950.0408929382
6	13	Inefficient	5140	22950.0409	11100010011100	R11100010011000	22950.0408929382
6	13	Inefficient	5155	22950.0409	11100010011100	S	22950.0408929382
6	13	Inefficient	5167	22950.0409	11100010011100	R11100011011100	22950.0408929382
6	13	Inefficient	5178	22950.3889	11100000011100	R11110000011100	22950.0408929382
6	14	Efficient	5175	22965.2382	00011001000100	R00011001001100	22950.0408929382
6	14	Efficient	5176	22965.2382	00011001000100	R00011000000100	22950.0408929382
6	14	Efficient	5180	22965.2382	00011001000100	R00011001010100	22950.0408929382
6	14	Efficient	5181	22965.2382	00011001000100	R00011101000100	22950.0408929382
6	14	Efficient	5185	22965.2382	00011001000100	R00011001000000	22950.0408929382
6	14	Efficient	5192	22965.2382	00011001000100	R00011001000000	22950.0408929382
6	14	Efficient	5206	22965.2382	00011001000100	R01011001000100	22950.0408929382
6	14	Efficient	5208	22965.2382	00011001000100	C	22950.0408929382
6	14	Efficient	5222	22965.2382	00011001000100	S	22950.0408929382
6	14	Efficient	5232	22965.2382	00011001000100	R00011001010100	22950.0408929382
6	14	Inefficient	5036	22950.0409	11100010011100	R11100010010100	22950.0408929382
6	14	Inefficient	5089	22950.0409	11100010011100	C	22950.0408929382
6	14	Inefficient	5095	22959.469	11000000010111	R11000000010011	22950.0408929382
6	14	Inefficient	5140	22950.0409	11100010011100	R11100010010100	22950.0408929382
6	14	Inefficient	5155	22950.0409	11100010011100	S	22950.0408929382
6	14	Inefficient	5167	22950.0409	11100010011100	R11100010111100	22950.0408929382
6	14	Inefficient	5178	22950.0409	11100010011100	C	22950.0408929382
6	15	Efficient	5175	22965.2382	00011001000100	R00111001000100	22950.0408929382
6	15	Efficient	5176	22965.2382	00011001000100	F	22950.0408929382
6	15	Efficient	5180	22965.2382	00011001000100	R00001001000100	22950.0408929382
6	15	Efficient	5181	22965.2382	00011001000100	S	22950.0408929382
6	15	Efficient	5185	22965.2382	00011001000100	R00010001000100	22950.0408929382
6	15	Efficient	5192	22965.2382	00011001000100	R00011000000100	22950.0408929382
6	15	Efficient	5206	22965.2382	00011001000100	R10011001000100	22950.0408929382
6	15	Efficient	5208	22965.2382	00011001000100	R00011011000100	22950.0408929382
6	15	Efficient	5222	22965.2382	00011001000100	R00011001010100	22950.0408929382
6	15	Efficient	5232	22965.2382	00011001000100	R00011001000101	22950.0408929382
6	15	Inefficient	5036	22950.0409	11100010011100	R11100010011110	22950.0408929382
6	15	Inefficient	5089	22950.0409	11100010011100	R11100010011110	22950.0408929382
6	15	Inefficient	5095	22959.469	11000000010111	R11000000010011	22950.0408929382
6	15	Inefficient	5140	22950.0409	11100010011100	R11100010001100	22950.0408929382
6	15	Inefficient	5155	22950.0409	11100010011100	S	22950.0408929382
6	15	Inefficient	5167	22950.0409	11100010011100	R11100110011100	22950.0408929382
6	15	Inefficient	5178	22950.0409	11100010011100	S	22950.0408929382
7	0	Efficient	6639	22990.3645	00100001001010	I	22950.0408929382
7	0	Efficient	6643	22976.4337	11011000011010	I	22950.0408929382
7	0	Efficient	6650	22982.0788	01101011111111	I	22950.0408929382
7	0	Efficient	6657	23002.1687	11011010010001	I	22950.0408929382
7	0	Efficient	6658	23008.9396	11010111110010	I	22950.0408929382
7	0	Efficient	6666	23011.2299	11100110100010	I	22950.0408929382
7	0	Efficient	6667	22972.9638	10100110010101	I	22950.0408929382
7	0	Efficient	7014	23003.6848	01010000101000	I	22950.0408929382
7	0	Efficient	7095	22968.9579	01011001100100	I	22950.0408929382
7	0	Efficient	7141	22989.3324	01100101001011	I	22950.0408929382
7	0	Inefficient	8015	22989.3324	01100101001011	I	22950.0408929382
7	0	Inefficient	8023	22968.9579	01011001100100	I	22950.0408929382
7	0	Inefficient	8026	23003.6848	01010000101000	I	22950.0408929382
7	0	Inefficient	8544	22976.4337	11011000011010	I	22950.0408929382
7	0	Inefficient	8580	22972.9638	10100110010101	I	22950.0408929382
7	0	Inefficient	8595	23011.2299	11100110100010	I	22950.0408929382
7	0	Inefficient	8605	23008.9396	11010111110010	I	22950.0408929382
7	0	Inefficient	8613	23002.1687	11011010010001	I	22950.0408929382
7	0	Inefficient	8636	22982.0788	01101011111111	I	22950.0408929382
7	0	Inefficient	8661	22990.3645	00100001001010	I	22950.0408929382
7	1	Efficient	6639	22968.9579	01011001100100	C	22950.0408929382
7	1	Efficient	6643	22968.9579	01011001100100	C	22950.0408929382
7	1	Efficient	6650	22982.0788	01101011111111	S	22950.0408929382
7	1	Efficient	6657	22968.9579	01011001100100	C	22950.0408929382
7	1	Efficient	6658	22968.9579	01011001100100	C	22950.0408929382
7	1	Efficient	6666	22968.9579	01011001100100	C	22950.0408929382
7	1	Efficient	7014	23003.6848	01010000101000	S	22950.0408929382
7	1	Efficient	7095	22967.988	00011001100100	E	22950.0408929382
7	1	Efficient	7141	22968.9579	01011001100100	C	22950.0408929382
7	1	Inefficient	8015	22976.4337	11011000011010	C	22950.0408929382
7	1	Inefficient	8023	22968.9579	01011001100100	R01011001100110	22950.0408929382
7	1	Inefficient	8026	22968.9579	01011001100100	C	22950.0408929382
7	1	Inefficient	8544	22976.4337	11011000011010	F	22950.0408929382
7	1	Inefficient	8580	22972.9638	10100110010101	F	22950.0408929382
7	1	Inefficient	8595	23008.9396	11010111110010	C	22950.0408929382
7	1	Inefficient	8605	22982.0788	01101011111111	C	22950.0408929382
7	1	Inefficient	8613	22976.4337	11011000011010	C	22950.0408929382
7	1	Inefficient	8636	22981.2673	01001011111111	E	22950.0408929382
7	1	Inefficient	8661	22968.9579	01011001100100	C	22950.0408929382
7	2	Efficient	6639	22967.988	00011001100100	E	22950.0408929382
7	2	Efficient	6643	22968.9579	01011001100100	R01111001100100	22950.0408929382
7	2	Efficient	6650	22967.988	00011001100100	C	22950.0408929382
7	2	Efficient	6657	22967.988	00011001100100	C	22950.0408929382
7	2	Efficient	6658	22968.9579	01011001100100	R11011001100100	22950.0408929382
7	2	Efficient	6666	22967.988	00011001100100	C	22950.0408929382
7	2	Efficient	7014	22967.988	00011001100100	C	22950.0408929382
7	2	Efficient	7095	22967.988	00011001100100	R10011001100101	22950.0408929382
7	2	Efficient	7141	22967.988	00011001100100	C	22950.0408929382
7	2	Inefficient	8015	22976.4337	11011000011010	R01001000011000	22950.0408929382
7	2	Inefficient	8023	22968.9579	01011001100100	R10001001100111	22950.0408929382
7	2	Inefficient	8026	22968.9579	01011001100100	R01001001101100	22950.0408929382
7	2	Inefficient	8544	22968.9579	01011001100100	C	22950.0408929382
7	2	Inefficient	8580	22972.9638	10100110010101	R10100110011101	22950.0408929382
7	2	Inefficient	8595	22979.3708	11110111110110	E	22950.0408929382
7	2	Inefficient	8605	22982.0788	01101011111111	S	22950.0408929382
7	2	Inefficient	8613	22967.3332	11101000011011	E	22950.0408929382
7	2	Inefficient	8636	22968.9579	01011001100100	C	22950.0408929382
7	2	Inefficient	8661	22968.9579	01011001100100	R01011000100100	22950.0408929382
7	3	Efficient	6639	22967.988	00011001100100	R00011001100000	22950.0408929382
7	3	Efficient	6643	22967.988	00011001100100	C	22950.0408929382
7	3	Efficient	6650	22967.988	00011001100100	F	22950.0408929382
7	3	Efficient	6657	22967.988	00011001100100	R00001001100100	22950.0408929382
7	3	Efficient	6658	22968.1788	01011001000100	E	22950.0408929382
7	3	Efficient	6666	22967.988	00011001100100	R10011001100100	22950.0408929382
7	3	Efficient	7014	22967.988	00011001100100	R01011001100100	22950.0408929382
7	3	Efficient	7095	22967.988	00011001100100	R00011001101100	22950.0408929382
7	3	Efficient	7141	22967.988	00011001100100	R01011001100101	22950.0408929382
7	3	Inefficient	8015	22968.9579	01011001100100	C	22950.0408929382
7	3	Inefficient	8023	22968.9579	01011001100100	R10110000011001	22950.0408929382
7	3	Inefficient	8026	22968.9579	01011001100100	R01011111100100	22950.0408929382
7	3	Inefficient	8544	22967.3332	11101000011011	C	22950.0408929382
7	3	Inefficient	8580	22972.9638	10100110010101	R10111110010111	22950.0408929382
7	3	Inefficient	8595	22975.4762	11100111111111	E	22950.0408929382
7	3	Inefficient	8605	22967.3332	11101000011011	C	22950.0408929382
7	3	Inefficient	8613	22967.3332	11101000011011	S	22950.0408929382
7	3	Inefficient	8636	22967.3332	11101000011011	C	22950.0408929382
7	3	Inefficient	8661	22968.9579	01011001100100	R01111001100100	22950.0408929382
7	4	Efficient	6639	22967.988	00011001100100	R00011001101100	22950.0408929382
7	4	Efficient	6643	22967.988	00011001100100	R00011001100110	22950.0408929382
7	4	Efficient	6650	22967.988	00011001100100	R10110000110100	22950.0408929382
7	4	Efficient	6657	22967.988	00011001100100	R00011001100000	22950.0408929382
7	4	Efficient	6658	22968.1788	01011001000100	R01111001000100	22950.0408929382
7	4	Efficient	6666	22966.9919	00011001100101	E	22950.0408929382
7	4	Efficient	7014	22965.2382	00011001000100	E	22950.0408929382
7	4	Efficient	7095	22967.988	00011001100100	R00111001100100	22950.0408929382
7	4	Efficient	7141	22967.988	00011001100100	R00001001111100	22950.0408929382
7	4	Inefficient	8015	22968.9579	01011001100100	R01011101100100	22950.0408929382
7	4	Inefficient	8023	22968.9579	01011001100100	R01011000011100	22950.0408929382
7	4	Inefficient	8026	22967.988	00011001100100	E	22950.0408929382
7	4	Inefficient	8544	22967.3332	11101000011011	R00000110010100	22950.0408929382
7	4	Inefficient	8580	22972.9638	10100110010101	R11111111111111	22950.0408929382
7	4	Inefficient	8595	22975.4762	11100111111111	R10110110111111	22950.0408929382
7	4	Inefficient	8605	22967.3332	11101000011011	S	22950.0408929382
7	4	Inefficient	8613	22967.3332	11101000011011	R11111100011011	22950.0408929382
7	4	Inefficient	8636	22967.3332	11101000011011	R01101000011011	22950.0408929382
7	4	Inefficient	8661	22967.3332	11101000011011	C	22950.0408929382
7	5	Efficient	6639	22967.988	00011001100100	R00011011100100	22950.0408929382
7	5	Efficient	6643	22965.2382	00011001000100	E	22950.0408929382
7	5	Efficient	6650	22967.988	00011001100100	R10011001100111	22950.0408929382
7	5	Efficient	6657	22965.2382	00011001000100	C	22950.0408929382
7	5	Efficient	6658	22968.1788	01011001000100	R01000001000100	22950.0408929382
7	5	Efficient	6666	22966.9919	00011001100101	R00011001110101	22950.0408929382
7	5	Efficient	7014	22965.2382	00011001000100	R00011001001100	22950.0408929382
7	5	Efficient	7095	22965.2382	00011001000100	C	22950.0408929382
7	5	Efficient	7141	22965.2382	00011001000100	C	22950.0408929382
7	5	Inefficient	8015	22967.3332	11101000011011	C	22950.0408929382
7	5	Inefficient	8023	22968.9579	01011001100100	R01011010101100	22950.0408929382
7	5	Inefficient	8026	22967.988	00011001100100	R00001001000100	22950.0408929382
7	5	Inefficient	8544	22967.3332	11101000011011	R00001000011001	22950.0408929382
7	5	Inefficient	8580	22962.2101	11100110010101	E	22950.0408929382
7	5	Inefficient	8595	22975.4762	11100111111111	R10110111111011	22950.0408929382
7	5	Inefficient	8605	22967.3332	11101000011011	S	22950.0408929382
7	5	Inefficient	8613	22967.3332	11101000011011	R11101111111111	22950.0408929382
7	5	Inefficient	8636	22967.3332	11101000011011	R11101000001011	22950.0408929382
7	5	Inefficient	8661	22961.0803	11101000011001	E	22950.0408929382
7	6	Efficient	6639	22967.988	00011001100100	R01111001100100	22950.0408929382
7	6	Efficient	6643	22965.2382	00011001000100	R01111101001100	22950.0408929382
7	6	Efficient	6650	22965.2382	00011001000100	C	22950.0408929382
7	6	Efficient	6657	22965.2382	00011001000100	R00011011000100	22950.0408929382
7	6	Efficient	6658	22968.1788	01011001000100	R01011001001111	22950.0408929382
7	6	Efficient	6666	22958.9202	01100001100101	E	22950.0408929382
7	6	Efficient	7014	22965.2382	00011001000100	R00011011000100	22950.0408929382
7	6	Efficient	7095	22965.2382	00011001000100	R00011001110100	22950.0408929382
7	6	Efficient	7141	22965.2382	00011001000100	R11011001000100	22950.0408929382
7	6	Inefficient	8015	22961.0803	11101000011001	C	22950.0408929382
7	6	Inefficient	8023	22968.9579	01011001100100	R10101001100100	22950.0408929382
7	6	Inefficient	8026	22962.2101	11100110010101	C	22950.0408929382
7	6	Inefficient	8580	22962.2101	11100110010101	R11110110010101	22950.0408929382
7	6	Inefficient	8595	22962.2101	11100110010101	C	22950.0408929382
7	6	Inefficient	8605	22967.3332	11101000011011	S	22950.0408929382
7	6	Inefficient	8613	22967.3332	11101000011011	R10110000011011	22950.0408929382
7	6	Inefficient	8636	22961.0803	11101000011001	C	22950.0408929382
7	6	Inefficient	8661	22961.0803	11101000011001	R11101000010001	22950.0408929382
7	7	Efficient	6639	22958.9202	01100001100101	C	22950.0408929382
7	7	Efficient	6643	22958.9202	01100001100101	C	22950.0408929382
7	7	Efficient	6650	22965.2382	00011001000100	R00011110010100	22950.0408929382
7	7	Efficient	6657	22958.9202	01100001100101	C	22950.0408929382
7	7	Efficient	6658	22958.9202	01100001100101	C	22950.0408929382
7	7	Efficient	6666	22955.7671	11100001100101	E	22950.0408929382
7	7	Efficient	7014	22965.2382	00011001000100	R00001001000100	22950.0408929382
7	7	Efficient	7095	22958.9202	01100001100101	C	22950.0408929382
7	7	Efficient	7141	22958.9202	01100001100101	C	22950.0408929382
7	7	Inefficient	8015	22961.0803	11101000011001	R11111010110101	22950.0408929382
7	7	Inefficient	8023	22968.9579	01011001100100	R01011001101010	22950.0408929382
7	7	Inefficient	8026	22961.0803	11101000011001	C	22950.0408929382
7	7	Inefficient	8580	22961.6445	01100110010101	E	22950.0408929382
7	7	Inefficient	8595	22962.2101	11100110010101	R11110110010101	22950.0408929382
7	7	Inefficient	8605	22962.2101	11100110010101	C	22950.0408929382
7	7	Inefficient	8613	22961.0803	11101000011001	C	22950.0408929382
7	7	Inefficient	8636	22961.0803	11101000011001	R01101000011001	22950.0408929382
7	7	Inefficient	8661	22961.0803	11101000011001	R11101000010001	22950.0408929382
7	8	Efficient	6639	22955.7671	11100001100101	C	22950.0408929382
7	8	Efficient	6643	22955.7671	11100001100101	C	22950.0408929382
7	8	Efficient	6650	22965.2382	00011001000100	R00011001100100	22950.0408929382
7	8	Efficient	6657	22955.7671	11100001100101	C	22950.0408929382
7	8	Efficient	6658	22955.7671	11100001100101	C	22950.0408929382
7	8	Efficient	6666	22955.7671	11100001100101	R11110001100101	22950.0408929382
7	8	Efficient	7014	22965.2382	00011001000100	R00011111110100	22950.0408929382
7	8	Efficient	7095	22955.7671	11100001100101	C	22950.0408929382
7	8	Efficient	7141	22955.7671	11100001100101	C	22950.0408929382
7	8	Inefficient	8015	22961.0803	11101000011001	R01010010101110	22950.0408929382
7	8	Inefficient	8023	22961.0803	11101000011001	C	22950.0408929382
7	8	Inefficient	8026	22955.6137	11101000011000	E	22950.0408929382
7	8	Inefficient	8580	22961.6445	01100110010101	R01100110010100	22950.0408929382
7	8	Inefficient	8595	22961.0803	11101000011001	C	22950.0408929382
7	8	Inefficient	8605	22962.2101	11100110010101	F	22950.0408929382
7	8	Inefficient	8613	22961.0803	11101000011001	R11111000111001	22950.0408929382
7	8	Inefficient	8636	22958.3486	11100000011001	E	22950.0408929382
7	8	Inefficient	8661	22961.0803	11101000011001	R10101000011001	22950.0408929382
7	9	Efficient	6639	22954.6004	11100101100101	E	22950.0408929382
7	9	Efficient	6643	22955.7671	11100001100101	R11101001100101	22950.0408929382
7	9	Efficient	6650	22955.7671	11100001100101	C	22950.0408929382
7	9	Efficient	6657	22955.7671	11100001100101	S	22950.0408929382
7	9	Efficient	6658	22955.7671	11100001100101	R11100011100101	22950.0408929382
7	9	Efficient	6666	22955.7671	11100001100101	R11101001100101	22950.0408929382
7	9	Efficient	7014	22955.7671	11100001100101	C	22950.0408929382
7	9	Efficient	7095	22955.7671	11100001100101	R11100001100110	22950.0408929382
7	9	Efficient	7141	22955.7671	11100001100101	R11101001100111	22950.0408929382
7	9	Inefficient	8015	22955.6137	11101000011000	C	22950.0408929382
7	9	Inefficient	8023	22950.3889	11100000011100	E	22950.0408929382
7	9	Inefficient	8026	22951.9727	11100001011000	E	22950.0408929382
7	9	Inefficient	8580	22955.6137	11101000011000	C	22950.0408929382
7	9	Inefficient	8595	22955.6137	11101000011000	C	22950.0408929382
7	9	Inefficient	8605	22962.2101	11100110010101	F	22950.0408929382
7	9	Inefficient	8613	22958.3486	11100000011001	C	22950.0408929382
7	9	Inefficient	8636	22958.3486	11100000011001	R11100000001001	22950.0408929382
7	9	Inefficient	8661	22958.3486	11100000011001	C	22950.0408929382
7	10	Efficient	6639	22954.6004	11100101100101	R11100101101101	22950.0408929382
7	10	Efficient	6643	22954.6004	11100101100101	C	22950.0408929382
7	10	Efficient	6650	22955.7671	11100001100101	R11111111111111	22950.0408929382
7	10	Efficient	6657	22954.6004	11100101100101	C	22950.0408929382
7	10	Efficient	6658	22954.6004	11100101100101	C	22950.0408929382
7	10	Efficient	6666	22954.6004	11100101100101	C	22950.0408929382
7	10	Efficient	7014	22955.7671	11100001100101	R11110001100111	22950.0408929382
7	10	Efficient	7095	22954.6004	11100101100101	C	22950.0408929382
7	10	Efficient	7141	22954.6004	11100101100101	C	22950.0408929382
7	10	Inefficient	8015	22955.6137	11101000011000	R01001000001000	22950.0408929382
7	10	Inefficient	8023	22950.3889	11100000011100	R11100000011000	22950.0408929382
7	10	Inefficient	8026	22951.9727	11100001011000	R11101001011000	22950.0408929382
7	10	Inefficient	8580	22950.3889	11100000011100	C	22950.0408929382
7	10	Inefficient	8595	22953.1881	11101000011100	E	22950.0408929382
7	10	Inefficient	8605	22958.3486	11100000011001	C	22950.0408929382
7	10	Inefficient	8613	22955.6137	11101000011000	C	22950.0408929382
7	10	Inefficient	8636	22958.3486	11100000011001	R10100000011001	22950.0408929382
7	10	Inefficient	8661	22950.3889	11100000011100	C	22950.0408929382
7	11	Efficient	6639	22954.6004	11100101100101	R11000101100101	22950.0408929382
7	11	Efficient	6643	22954.6004	11100101100101	R11100101000101	22950.0408929382
7	11	Efficient	6650	22954.6004	11100101100101	C	22950.0408929382
7	11	Efficient	6657	22954.6004	11100101100101	S	22950.0408929382
7	11	Efficient	6658	22953.9851	11100101100100	E	22950.0408929382
7	11	Efficient	6666	22954.6004	11100101100101	R11100101110101	22950.0408929382
7	11	Efficient	7014	22954.6004	11100101100101	C	22950.0408929382
7	11	Efficient	7095	22954.6004	11100101100101	R11110101100101	22950.0408929382
7	11	Efficient	7141	22954.6004	11100101100101	R11100111100101	22950.0408929382
7	11	Inefficient	8015	22955.6137	11101000011000	R11111111111111	22950.0408929382
7	11	Inefficient	8023	22950.3889	11100000011100	R11100000111100	22950.0408929382
7	11	Inefficient	8026	22950.8971	11100001011100	E	22950.0408929382
7	11	Inefficient	8580	22950.0409	11100010011100	E	22950.0408929382
7	11	Inefficient	8595	22950.3889	11100000011100	C	22950.0408929382
7	11	Inefficient	8605	22953.1881	11101000011100	C	22950.0408929382
7	11	Inefficient	8613	22953.1881	11101000011100	C	22950.0408929382
7	11	Inefficient	8636	22950.3889	11100000011100	C	22950.0408929382
7	11	Inefficient	8661	22950.3889	11100000011100	R11100000011000	22950.0408929382
7	12	Efficient	6639	22953.9851	11100101100100	C	22950.0408929382
7	12	Efficient	6643	22953.9851	11100101100100	C	22950.0408929382
7	12	Efficient	6650	22953.9851	11100101100100	C	22950.0408929382
7	12	Efficient	6657	22953.9851	11100101100100	C	22950.0408929382
7	12	Efficient	6658	22953.9851	11100101100100	R11100101110100	22950.0408929382
7	12	Efficient	6666	22953.9851	11100101100100	C	22950.0408929382
7	12	Efficient	7014	22954.6004	11100101100101	R10101111110110	22950.0408929382
7	12	Efficient	7095	22953.9851	11100101100100	C	22950.0408929382
7	12	Efficient	7141	22953.9851	11100101100100	C	22950.0408929382
7	12	Inefficient	8015	22955.6137	11101000011000	R10101100111001	22950.0408929382
7	12	Inefficient	8023	22950.3889	11100000011100	R11101000011100	22950.0408929382
7	12	Inefficient	8026	22950.0409	11100010011100	C	22950.0408929382
7	12	Inefficient	8580	22950.0409	11100010011100	R10100010011100	22950.0408929382
7	12	Inefficient	8595	22950.0409	11100010011100	C	22950.0408929382
7	12	Inefficient	8605	22953.1881	11101000011100	S	22950.0408929382
7	12	Inefficient	8613	22950.3889	11100000011100	C	22950.0408929382
7	12	Inefficient	8636	22950.3889	11100000011100	R11100000011000	22950.0408929382
7	12	Inefficient	8661	22950.3889	11100000011100	R11110000011100	22950.0408929382
7	13	Efficient	6639	22953.9851	11100101100100	R01100101100100	22950.0408929382
7	13	Efficient	6643	22953.9851	11100101100100	R11100001100100	22950.0408929382
7	13	Efficient	6650	22953.9851	11100101100100	R11100011000101	22950.0408929382
7	13	Efficient	6657	22953.9851	11100101100100	S	22950.0408929382
7	13	Efficient	6658	22953.9851	11100101100100	R11100101100000	22950.0408929382
7	13	Efficient	6666	22953.9851	11100101100100	C	22950.0408929382
7	13	Efficient	7014	22953.9851	11100101100100	C	22950.0408929382
[truncated: 567 more rows]
